# Supplementary material for: 1-(4-Benz­yloxy-5-meth­oxy-2-nitro­phen­yl)ethanone
Source: Acta Crystallogr Sect E Struct Rep Online. 2009 Apr 8;65(Pt 5):o1005. doi: 10.1107/S1600536809011532 (PMC2977694; doi:10.1107/S1600536809011532)
Supplement: Supplementary file 1 [file e-65-o1005-sup1.cif]

##############################################################################
###                                                                        ###
###        Electronic paper (Acta Crystallographica Section E)             ###
###                                                                        ###
##############################################################################
#                                                                            #
# This CIF contains the data in a paper accepted for publication in Acta     #
# Crystallographica Section E. It conforms to the requirements of Notes      #
# for Authors for Section E, and has been peer reviewed under the auspices   #
# of the IUCr Commission on Journals.                                        #
#                                                                            #
# Full details of the Crystallographic Information File format               #
# are given in the paper "The Crystallographic Information File (CIF):       #
# a New Standard Archive File for Crystallography" by S. R. Hall, F. H.      #
# Allen and I. D. Brown [Acta Cryst. (1991), A47, 655-685].                  #
#                                                                            #
# The current version of the core CIF dictionary is obtainable from          #
# ftp://ftp.iucr.org/pub/cif_core.dic. The current version number is 2.4.    #
#                                                                            #
# Software is freely available for graphical display of the structure(s) in  #
# this CIF.  For information consult the CIF home page http://www.iucr.org/  #
# cif/home.html                                                              #
#                                                                            #
# This file may be used for bona fide research purposes within the           #
# scientific community so long as proper attribution is given to the journal # 
# article from which it was obtained.                                        #
#                                                                            #
##############################################################################
                                             
data_I
_audit_creation_method     SHELXL-97
_chemical_name_systematic
;
1-(4-Benzyloxy-5-methoxy-2-nitrophenyl)ethanone
;
_chemical_name_common     ?
_chemical_formula_moiety     'C16 H15 N O5'
_chemical_formula_sum     'C16 H15 N O5'
_chemical_formula_iupac     'C16 H15 N O5'
_chemical_formula_weight     301.29
_chemical_melting_point     ?
_symmetry_cell_setting     orthorhombic
_symmetry_space_group_name_H-M     'P b c a'
_symmetry_space_group_name_Hall     '-P 2ac 2ab'
loop_
    _symmetry_equiv_pos_as_xyz
    'x, y, z'
    '-x+1/2, -y, z+1/2'
    '-x, y+1/2, -z+1/2'
    'x+1/2, -y+1/2, -z'
    '-x, -y, -z'
    'x-1/2, y, -z-1/2'
    'x, -y-1/2, z-1/2'
    '-x-1/2, y-1/2, z'
_cell_length_a     13.390(3)
_cell_length_b     10.465(2)
_cell_length_c     20.768(4)
_cell_angle_alpha     90.00
_cell_angle_beta     90.00
_cell_angle_gamma     90.00
_cell_volume     2910.1(10)
_cell_formula_units_Z     8
_cell_measurement_reflns_used     25
_cell_measurement_theta_min     0.988
_cell_measurement_theta_max     0.990
_cell_measurement_temperature     294(2)
_exptl_crystal_description     needle
_exptl_crystal_colour     colorless
_exptl_crystal_size_max     0.20
_exptl_crystal_size_mid     0.10
_exptl_crystal_size_min     0.10
_exptl_crystal_density_diffrn     1.375
_exptl_crystal_density_meas     ?
_exptl_crystal_density_method     'not measured'
_exptl_crystal_F_000     1264
_exptl_absorpt_coefficient_mu     0.103
_exptl_absorpt_correction_type     'psi-scan'
_exptl_absorpt_process_details     '(North <i>et al.</i>,  1968)'
_exptl_absorpt_correction_T_min     0.9797
_exptl_absorpt_correction_T_max     0.9898
_exptl_special_details
;
;
_diffrn_ambient_temperature     294(2)
_diffrn_radiation_type     MoK\a
_diffrn_radiation_wavelength     0.71073
_diffrn_radiation_source     'fine-focus sealed tube'
_diffrn_radiation_monochromator     graphite
_diffrn_measurement_device_type     'Enraf--Nonius CAD-4'
_diffrn_measurement_method     '\w/2\q'
_diffrn_detector_area_resol_mean     ?
_diffrn_reflns_number     2634
_diffrn_reflns_av_R_equivalents     0.0000
_diffrn_reflns_av_sigmaI/netI     0.0521
_diffrn_reflns_theta_min     1.96
_diffrn_reflns_theta_max     25.24
_diffrn_reflns_theta_full     25.24
_diffrn_measured_fraction_theta_max     0.998
_diffrn_measured_fraction_theta_full     0.998
_diffrn_reflns_limit_h_min     0
_diffrn_reflns_limit_h_max     16
_diffrn_reflns_limit_k_min     0
_diffrn_reflns_limit_k_max     12
_diffrn_reflns_limit_l_min     0
_diffrn_reflns_limit_l_max     24
_diffrn_standards_number     3
_diffrn_standards_interval_count     ?
_diffrn_standards_interval_time     120
_diffrn_standards_decay_%     0
_refine_special_details
;
Refinement of <i>F</i>^2^ against ALL reflections. The weighted <i>R</i>-factor
<i>wR</i> and goodness of fit <i>S</i> are based on <i>F</i>^2^, conventional
<i>R</i>-factors <i>R</i> are based on <i>F</i>, with <i>F</i> set to zero for
negative <i>F</i>^2^. The threshold expression of <i>F</i>^2^ >
\s(<i>F</i>^2^) is used only for calculating <i>R</i>-factors(gt) <i>etc</i>.
and is not relevant to the choice of reflections for refinement.
<i>R</i>-factors based on <i>F</i>^2^ are statistically about twice as large
as those based on <i>F</i>, and <i>R</i>- factors based on ALL data will be
even larger.
;
_reflns_number_total     2634
_reflns_number_gt     1446
_reflns_threshold_expression     I>2\s(I)
_refine_ls_structure_factor_coef     Fsqd
_refine_ls_matrix_type     full
_refine_ls_R_factor_all     0.1268
_refine_ls_R_factor_gt     0.0708
_refine_ls_wR_factor_gt     0.1827
_refine_ls_wR_factor_ref     0.2225
_refine_ls_goodness_of_fit_ref     1.060
_refine_ls_restrained_S_all     1.060
_refine_ls_number_reflns     2634
_refine_ls_number_parameters     199
_refine_ls_number_restraints     0
_refine_ls_hydrogen_treatment     constr
_refine_ls_weighting_scheme     calc
_refine_ls_weighting_details
                  'calc w=1/[\s^2^(Fo^2^)+(0.118P)^2^] where P=(Fo^2^+2Fc^2^)/3'
_atom_sites_solution_hydrogens     geom
_atom_sites_solution_primary     direct
_atom_sites_solution_secondary     difmap
_refine_ls_shift/su_max     0.000
_refine_ls_shift/su_mean     0.000
_refine_diff_density_max     0.240
_refine_diff_density_min     -0.262
_refine_ls_extinction_method     none
_refine_ls_extinction_coef     ?
loop_
    _atom_type_symbol
    _atom_type_description
    _atom_type_scat_dispersion_real
    _atom_type_scat_dispersion_imag
    _atom_type_scat_source
    'C' 'C' 0.0033 0.0016
                         'International Tables Vol C Tables 4.2.6.8 and 6.1.1.4'
    'H' 'H' 0.0000 0.0000
                         'International Tables Vol C Tables 4.2.6.8 and 6.1.1.4'
    'N' 'N' 0.0061 0.0033
                         'International Tables Vol C Tables 4.2.6.8 and 6.1.1.4'
    'O' 'O' 0.0106 0.0060
                         'International Tables Vol C Tables 4.2.6.8 and 6.1.1.4'
_computing_data_collection     'CAD-4 Software (Enraf--Nonius, 1989)'
_computing_cell_refinement     'CAD-4 Software (Enraf--Nonius, 1989)'
_computing_data_reduction     'XCAD4 (Harms & Wocadlo, 1995)'
_computing_structure_solution     'SHELXS97 (Sheldrick, 2008)'
_computing_structure_refinement     'SHELXL97 (Sheldrick, 2008)'
_computing_molecular_graphics
                  'ORTEP-3 for Windows (Farrugia, 1997) and PLATON (Spek, 2009)'
_computing_publication_material     'SHELXTL (Sheldrick, 2008)'
loop_
    _atom_site_type_symbol
    _atom_site_label
    _atom_site_fract_x
    _atom_site_fract_y
    _atom_site_fract_z
    _atom_site_U_iso_or_equiv
    _atom_site_adp_type
    _atom_site_calc_flag
    _atom_site_refinement_flags
    _atom_site_occupancy
    _atom_site_disorder_assembly
    _atom_site_disorder_group
    N N 0.4084(2) 0.3120(3) 0.33235(15) 0.0456(8) Uani d . 1 . .
    O O1 0.07225(17) 0.1644(3) 0.38239(11) 0.0460(7) Uani d . 1 . .
    O O2 0.13768(18) 0.0124(3) 0.46870(13) 0.0538(8) Uani d . 1 . .
    O O3 0.5275(2) 0.0290(3) 0.42219(18) 0.0748(10) Uani d . 1 . .
    O O4 0.4987(2) 0.2830(3) 0.33126(15) 0.0684(10) Uani d . 1 . .
    O O5 0.3740(2) 0.4020(3) 0.30338(14) 0.0633(9) Uani d . 1 . .
    C C1 -0.1972(3) 0.0558(5) 0.2841(2) 0.0683(13) Uani d . 1 . .
    H H1A -0.2128 -0.0196 0.2626 0.082 Uiso calc R 1 . .
    C C2 -0.2731(4) 0.1305(6) 0.3092(3) 0.0793(16) Uani d . 1 . .
    H H2A -0.3394 0.1054 0.3051 0.095 Uiso calc R 1 . .
    C C3 -0.2488(3) 0.2420(5) 0.3400(3) 0.0682(13) Uani d . 1 . .
    H H3A -0.2994 0.2942 0.3558 0.082 Uiso calc R 1 . .
    C C4 -0.1506(3) 0.2778(4) 0.3478(2) 0.0546(11) Uani d . 1 . .
    H H4A -0.1357 0.3519 0.3706 0.065 Uiso calc R 1 . .
    C C5 -0.0736(3) 0.2049(4) 0.32217(18) 0.0461(10) Uani d . 1 . .
    C C6 -0.0996(3) 0.0917(4) 0.2906(2) 0.0592(12) Uani d . 1 . .
    H H6A -0.0495 0.0399 0.2737 0.071 Uiso calc R 1 . .
    C C7 0.0318(3) 0.2420(4) 0.3310(2) 0.0510(10) Uani d . 1 . .
    H H7A 0.0690 0.2277 0.2915 0.061 Uiso calc R 1 . .
    H H7B 0.0364 0.3318 0.3420 0.061 Uiso calc R 1 . .
    C C8 0.1732(3) 0.1672(3) 0.39057(17) 0.0380(9) Uani d . 1 . .
    C C9 0.2392(3) 0.2446(4) 0.35806(18) 0.0428(9) Uani d . 1 . .
    H H9A 0.2159 0.3038 0.3282 0.051 Uiso calc R 1 . .
    C C10 0.3402(2) 0.2336(4) 0.37010(17) 0.0409(9) Uani d . 1 . .
    C C11 0.3807(3) 0.1481(4) 0.41517(18) 0.0430(9) Uani d . 1 . .
    C C12 0.3098(3) 0.0707(4) 0.44838(19) 0.0478(10) Uani d . 1 . .
    H H12A 0.3323 0.0118 0.4786 0.057 Uiso calc R 1 . .
    C C13 0.2105(3) 0.0807(4) 0.43705(18) 0.0422(9) Uani d . 1 . .
    C C14 0.1676(3) -0.0629(5) 0.5236(2) 0.0661(13) Uani d . 1 . .
    H H14A 0.1103 -0.1054 0.5413 0.099 Uiso calc R 1 . .
    H H14B 0.1964 -0.0080 0.5557 0.099 Uiso calc R 1 . .
    H H14C 0.2160 -0.1253 0.5104 0.099 Uiso calc R 1 . .
    C C15 0.4875(3) 0.1311(4) 0.43162(19) 0.0478(10) Uani d . 1 . .
    C C16 0.5384(3) 0.2346(5) 0.4663(2) 0.0652(13) Uani d . 1 . .
    H H16A 0.6068 0.2115 0.4735 0.098 Uiso calc R 1 . .
    H H16B 0.5059 0.2486 0.5069 0.098 Uiso calc R 1 . .
    H H16C 0.5356 0.3115 0.4411 0.098 Uiso calc R 1 . .
loop_
    _atom_site_aniso_label
    _atom_site_aniso_U_11
    _atom_site_aniso_U_22
    _atom_site_aniso_U_33
    _atom_site_aniso_U_12
    _atom_site_aniso_U_13
    _atom_site_aniso_U_23
    N 0.0501(17) 0.049(2) 0.0377(18) -0.0016(16) 0.0013(14) -0.0030(16)
    O1 0.0448(14) 0.0553(18) 0.0378(15) -0.0030(12) -0.0076(11) 0.0163(13)
    O2 0.0561(15) 0.0561(19) 0.0492(16) -0.0062(13) -0.0013(13) 0.0211(14)
    O3 0.0644(19) 0.056(2) 0.104(3) 0.0188(17) -0.0083(17) -0.0031(19)
    O4 0.0493(16) 0.083(2) 0.073(2) -0.0008(15) 0.0050(14) 0.0105(18)
    O5 0.0683(18) 0.057(2) 0.065(2) -0.0072(15) -0.0065(15) 0.0197(17)
    C1 0.076(3) 0.059(3) 0.070(3) -0.014(3) -0.017(3) -0.009(2)
    C2 0.059(3) 0.081(4) 0.098(4) -0.018(3) -0.016(3) 0.019(3)
    C3 0.049(2) 0.067(3) 0.089(3) 0.004(2) 0.003(2) 0.009(3)
    C4 0.055(2) 0.048(3) 0.060(3) 0.003(2) 0.005(2) 0.000(2)
    C5 0.055(2) 0.041(2) 0.043(2) 0.0047(18) -0.0095(17) 0.0119(19)
    C6 0.064(3) 0.050(3) 0.063(3) 0.001(2) -0.009(2) -0.001(2)
    C7 0.053(2) 0.054(3) 0.046(2) 0.001(2) -0.0072(18) 0.009(2)
    C8 0.0472(19) 0.037(2) 0.0300(18) -0.0084(16) -0.0018(15) 0.0034(16)
    C9 0.0491(19) 0.037(2) 0.042(2) 0.0030(17) -0.0059(17) 0.0082(17)
    C10 0.0400(18) 0.043(2) 0.039(2) -0.0042(16) -0.0018(16) -0.0059(17)
    C11 0.050(2) 0.038(2) 0.040(2) 0.0024(18) -0.0055(17) 0.0017(18)
    C12 0.053(2) 0.040(2) 0.050(3) 0.0087(18) -0.0106(19) 0.0086(18)
    C13 0.050(2) 0.036(2) 0.041(2) -0.0040(17) -0.0026(17) 0.0077(17)
    C14 0.075(3) 0.066(3) 0.057(3) -0.010(2) -0.008(2) 0.019(2)
    C15 0.050(2) 0.052(3) 0.041(2) 0.0042(19) -0.0028(17) -0.002(2)
    C16 0.059(2) 0.073(3) 0.063(3) 0.001(2) -0.016(2) -0.016(3)
_geom_special_details
;
All e.s.d.'s (except the e.s.d. in the dihedral angle between two l.s. planes)
are estimated using the full covariance matrix. The cell e.s.d.'s are taken
into account individually in the estimation of e.s.d.'s in distances, angles
and torsion angles; correlations between e.s.d.'s in cell parameters are only
used when they are defined by crystal symmetry. An approximate (isotropic)
treatment of cell e.s.d.'s is used for estimating e.s.d.'s involving l.s.
planes.
;
loop_
    _geom_bond_atom_site_label_1
    _geom_bond_atom_site_label_2
    _geom_bond_site_symmetry_2
    _geom_bond_distance
    _geom_bond_publ_flag
    N O5 . 1.209(4) ?
    N O4 . 1.247(4) ?
    N C10 . 1.456(5) ?
    O1 C8 . 1.363(4) ?
    O1 C7 . 1.446(4) ?
    O2 C13 . 1.376(4) ?
    O2 C14 . 1.443(5) ?
    O3 C15 . 1.212(5) ?
    C1 C6 . 1.367(5) ?
    C1 C2 . 1.384(7) ?
    C1 H1A . 0.9300 ?
    C2 C3 . 1.370(7) ?
    C2 H2A . 0.9300 ?
    C3 C4 . 1.377(5) ?
    C3 H3A . 0.9300 ?
    C4 C5 . 1.389(5) ?
    C4 H4A . 0.9300 ?
    C5 C6 . 1.398(6) ?
    C5 C7 . 1.475(5) ?
    C6 H6A . 0.9300 ?
    C7 H7A . 0.9700 ?
    C7 H7B . 0.9700 ?
    C8 C9 . 1.376(5) ?
    C8 C13 . 1.414(5) ?
    C9 C10 . 1.380(5) ?
    C9 H9A . 0.9300 ?
    C10 C11 . 1.404(5) ?
    C11 C12 . 1.426(5) ?
    C11 C15 . 1.480(5) ?
    C12 C13 . 1.355(5) ?
    C12 H12A . 0.9300 ?
    C14 H14A . 0.9600 ?
    C14 H14B . 0.9600 ?
    C14 H14C . 0.9600 ?
    C15 C16 . 1.468(6) ?
    C16 H16A . 0.9600 ?
    C16 H16B . 0.9600 ?
    C16 H16C . 0.9600 ?
loop_
    _geom_angle_atom_site_label_1
    _geom_angle_atom_site_label_2
    _geom_angle_atom_site_label_3
    _geom_angle_site_symmetry_1
    _geom_angle_site_symmetry_3
    _geom_angle
    _geom_angle_publ_flag
    O5 N O4 . . 123.3(3) ?
    O5 N C10 . . 117.9(3) ?
    O4 N C10 . . 118.7(3) ?
    C8 O1 C7 . . 116.8(3) ?
    C13 O2 C14 . . 117.7(3) ?
    C6 C1 C2 . . 120.6(5) ?
    C6 C1 H1A . . 119.7 ?
    C2 C1 H1A . . 119.7 ?
    C3 C2 C1 . . 118.9(4) ?
    C3 C2 H2A . . 120.6 ?
    C1 C2 H2A . . 120.6 ?
    C2 C3 C4 . . 120.9(5) ?
    C2 C3 H3A . . 119.5 ?
    C4 C3 H3A . . 119.5 ?
    C3 C4 C5 . . 120.9(4) ?
    C3 C4 H4A . . 119.5 ?
    C5 C4 H4A . . 119.5 ?
    C4 C5 C6 . . 117.4(4) ?
    C4 C5 C7 . . 121.2(4) ?
    C6 C5 C7 . . 121.3(4) ?
    C1 C6 C5 . . 121.1(4) ?
    C1 C6 H6A . . 119.4 ?
    C5 C6 H6A . . 119.4 ?
    O1 C7 C5 . . 107.6(3) ?
    O1 C7 H7A . . 110.2 ?
    C5 C7 H7A . . 110.2 ?
    O1 C7 H7B . . 110.2 ?
    C5 C7 H7B . . 110.2 ?
    H7A C7 H7B . . 108.5 ?
    O1 C8 C9 . . 126.0(3) ?
    O1 C8 C13 . . 115.0(3) ?
    C9 C8 C13 . . 119.0(3) ?
    C8 C9 C10 . . 119.4(3) ?
    C8 C9 H9A . . 120.3 ?
    C10 C9 H9A . . 120.3 ?
    C9 C10 C11 . . 123.5(3) ?
    C9 C10 N . . 118.0(3) ?
    C11 C10 N . . 118.4(3) ?
    C10 C11 C12 . . 115.3(3) ?
    C10 C11 C15 . . 127.1(3) ?
    C12 C11 C15 . . 117.6(3) ?
    C13 C12 C11 . . 121.7(4) ?
    C13 C12 H12A . . 119.1 ?
    C11 C12 H12A . . 119.1 ?
    C12 C13 O2 . . 124.9(4) ?
    C12 C13 C8 . . 121.0(3) ?
    O2 C13 C8 . . 114.1(3) ?
    O2 C14 H14A . . 109.5 ?
    O2 C14 H14B . . 109.5 ?
    H14A C14 H14B . . 109.5 ?
    O2 C14 H14C . . 109.5 ?
    H14A C14 H14C . . 109.5 ?
    H14B C14 H14C . . 109.5 ?
    O3 C15 C16 . . 121.6(4) ?
    O3 C15 C11 . . 119.7(4) ?
    C16 C15 C11 . . 118.2(4) ?
    C15 C16 H16A . . 109.5 ?
    C15 C16 H16B . . 109.5 ?
    H16A C16 H16B . . 109.5 ?
    C15 C16 H16C . . 109.5 ?
    H16A C16 H16C . . 109.5 ?
    H16B C16 H16C . . 109.5 ?
loop_
    _geom_torsion_atom_site_label_1
    _geom_torsion_atom_site_label_2
    _geom_torsion_atom_site_label_3
    _geom_torsion_atom_site_label_4
    _geom_torsion_site_symmetry_1
    _geom_torsion_site_symmetry_2
    _geom_torsion_site_symmetry_3
    _geom_torsion_site_symmetry_4
    _geom_torsion
    _geom_torsion_publ_flag
    C6 C1 C2 C3 . . . . 0.8(8) ?
    C1 C2 C3 C4 . . . . -2.0(8) ?
    C2 C3 C4 C5 . . . . 2.9(7) ?
    C3 C4 C5 C6 . . . . -2.5(6) ?
    C3 C4 C5 C7 . . . . -179.4(4) ?
    C2 C1 C6 C5 . . . . -0.5(7) ?
    C4 C5 C6 C1 . . . . 1.3(6) ?
    C7 C5 C6 C1 . . . . 178.1(4) ?
    C8 O1 C7 C5 . . . . 168.6(3) ?
    C4 C5 C7 O1 . . . . 100.4(4) ?
    C6 C5 C7 O1 . . . . -76.4(5) ?
    C7 O1 C8 C9 . . . . 5.7(5) ?
    C7 O1 C8 C13 . . . . -174.0(3) ?
    O1 C8 C9 C10 . . . . -177.9(3) ?
    C13 C8 C9 C10 . . . . 1.9(5) ?
    C8 C9 C10 C11 . . . . -1.1(6) ?
    C8 C9 C10 N . . . . 176.7(3) ?
    O5 N C10 C9 . . . . 16.4(5) ?
    O4 N C10 C9 . . . . -163.3(3) ?
    O5 N C10 C11 . . . . -165.6(3) ?
    O4 N C10 C11 . . . . 14.6(5) ?
    C9 C10 C11 C12 . . . . 0.4(5) ?
    N C10 C11 C12 . . . . -177.4(3) ?
    C9 C10 C11 C15 . . . . -179.2(4) ?
    N C10 C11 C15 . . . . 3.0(6) ?
    C10 C11 C12 C13 . . . . -0.4(6) ?
    C15 C11 C12 C13 . . . . 179.2(4) ?
    C11 C12 C13 O2 . . . . -177.7(3) ?
    C11 C12 C13 C8 . . . . 1.3(6) ?
    C14 O2 C13 C12 . . . . 8.6(6) ?
    C14 O2 C13 C8 . . . . -170.5(4) ?
    O1 C8 C13 C12 . . . . 177.8(4) ?
    C9 C8 C13 C12 . . . . -2.0(6) ?
    O1 C8 C13 O2 . . . . -3.1(5) ?
    C9 C8 C13 O2 . . . . 177.1(3) ?
    C10 C11 C15 O3 . . . . -118.1(5) ?
    C12 C11 C15 O3 . . . . 62.3(5) ?
    C10 C11 C15 C16 . . . . 69.2(5) ?
    C12 C11 C15 C16 . . . . -110.4(4) ?
loop_
    _geom_hbond_atom_site_label_D
    _geom_hbond_atom_site_label_H
    _geom_hbond_atom_site_label_A
    _geom_hbond_site_symmetry_A
    _geom_hbond_distance_DH
    _geom_hbond_distance_HA
    _geom_hbond_distance_DA
    _geom_hbond_angle_DHA
    _geom_hbond_publ_flag
    C4 H4A O3 8_665 0.93 2.58 3.466(5) 158 yes
    C16 H16C O4 . 0.96 2.35 2.899(5) 115 yes
data_global
_journal_date_recd_electronic     2009-03-26
_journal_date_accepted     2009-03-28
_journal_name_full     'Acta Crystallographica, Section E'
_journal_year     2009
_journal_volume     65
_journal_issue      5
_journal_page_first     o1005
_journal_page_last     o1005
_journal_paper_category     QO
_journal_coeditor_code     HK2654
_publ_contact_author
;
'Hong-fei Ma'
Department of Applied Chemistry,
College of Science,
Nanjing University of Technology,
Nanjing 210009
People's Republic of China
;
_publ_contact_author_email     'nj_mhf@yahoo.cn'
_publ_section_title
;
1-(4-Benzyloxy-5-methoxy-2-nitrophenyl)ethanone
;
loop_
    _publ_author_name
    _publ_author_address
    'Lei Gao'
;
Department of Applied Chemistry,
College of Science,
Nanjing University of Technology,
Nanjing 210009
People's Republic of China
;
    'Li-hua Guo'
;
Department of Applied Chemistry,
College of Science,
Nanjing University of Technology,
Nanjing 210009
People's Republic of China
;
    'Rui Liu'
;
Department of Applied Chemistry,
College of Science,
Nanjing University of Technology,
Nanjing 210009
People's Republic of China
;
    'Dan-hua Que'
;
Department of Applied Chemistry,
College of Science,
Nanjing University of Technology,
Nanjing 210009
People's Republic of China
;
    'Hong-fei Ma'
;
Department of Applied Chemistry,
College of Science,
Nanjing University of Technology,
Nanjing 210009
People's Republic of China
;
