# Supplementary material for: 1-(4-Benz­yloxy-5-meth­oxy-2-nitro­phen­yl)ethanone
Source: Acta Crystallogr Sect E Struct Rep Online. 2009 Apr 8;65(Pt 5):o1005. doi: 10.1107/S1600536809011532 (PMC2977694; doi:10.1107/S1600536809011532)
Supplement: Supplementary file 2 [file e-65-o1005-Isup2.hkl]

# 
# h,k,l, Fc-squared, Fo-squared, sigma(Fo-squared) and status flag 
# 
data_I
_shelx_title ' X in Pbca' 
_shelx_refln_list_code          4 
_shelx_F_calc_maximum      271.12 
_exptl_crystal_F_000      1264.00 
_reflns_d_resolution_high  0.8334 
 
loop_ 
 _symmetry_equiv_pos_as_xyz 
 'x, y, z' 
 '-x+1/2, -y, z+1/2' 
 '-x, y+1/2, -z+1/2' 
 'x+1/2, -y+1/2, -z' 
 '-x, -y, -z' 
 'x-1/2, y, -z-1/2' 
 'x, -y-1/2, z-1/2' 
 '-x-1/2, y-1/2, z' 
 
_cell_length_a    13.3900 
_cell_length_b    10.4650 
_cell_length_c    20.7680 
_cell_angle_alpha  90.000 
_cell_angle_beta   90.000 
_cell_angle_gamma  90.000 
 
_shelx_F_squared_multiplier     1.000 
 
loop_ 
 _refln_index_h 
 _refln_index_k 
 _refln_index_l 
 _refln_F_squared_calc 
 _refln_F_squared_meas 
 _refln_F_squared_sigma 
 _refln_observed_status 
   2   0   0      152.93      190.45      9.58 o 
   4   0   0       60.87       71.13      8.83 o 
   6   0   0     2088.83     2170.94     42.20 o 
   8   0   0     1310.37     1450.39     41.26 o 
  10   0   0        0.17        0.00     11.56 o 
  12   0   0      342.74      363.05     27.36 o 
  14   0   0        4.57        0.00      8.93 o 
  16   0   0        0.19        3.33      3.44 o 
   2   1   0    15593.39    16206.08    321.86 o 
   4   1   0     1386.43     1317.80     27.05 o 
   6   1   0    18035.36    17770.87    114.12 o 
   8   1   0       21.82       13.31      9.76 o 
  10   1   0      233.95      223.87     20.29 o 
  12   1   0      110.75      118.20     19.58 o 
  14   1   0        9.91        4.47     11.98 o 
  16   1   0       52.51       45.03      5.89 o 
   0   2   0    32719.86    30899.14    514.01 o 
   2   2   0     8873.94     9185.97     65.74 o 
   4   2   0     6592.63     6209.87     61.55 o 
   6   2   0     2750.95     3134.72     51.16 o 
   8   2   0      237.54      268.23     17.36 o 
  10   2   0      594.40      539.52     27.02 o 
  12   2   0     1732.68     1691.19     54.62 o 
  14   2   0        5.74        2.46     11.42 o 
   2   3   0     4427.19     4440.62     57.33 o 
   4   3   0      131.15      146.45     12.58 o 
   6   3   0       89.15      102.06     12.64 o 
   8   3   0       11.81       11.66     10.29 o 
  10   3   0      346.34      408.55     27.54 o 
  12   3   0      729.39      677.86     32.37 o 
  14   3   0      116.20       82.52      7.23 o 
   0   4   0     7591.73     8585.13     90.60 o 
   2   4   0      642.39      575.14     22.76 o 
   4   4   0     4809.09     4405.56     63.89 o 
   6   4   0     1756.77     1724.94     45.10 o 
   8   4   0      290.38      229.33     22.16 o 
  10   4   0     2090.69     2327.96     68.17 o 
  12   4   0      135.65      137.87     19.03 o 
  14   4   0       19.00       27.77      9.71 o 
   2   5   0     1245.35     1422.27     41.69 o 
   4   5   0     6090.58     6072.63     80.04 o 
   6   5   0        0.30        5.93      9.25 o 
   8   5   0       38.97       40.87     15.39 o 
  10   5   0     3246.36     3876.49     89.87 o 
  12   5   0      141.43      136.01     24.37 o 
  14   5   0        5.94        1.21     10.29 o 
   0   6   0     2641.15     2928.69     72.45 o 
   2   6   0     2986.50     3156.22     69.49 o 
   4   6   0     1798.88     1635.64     50.05 o 
   6   6   0       66.58       53.80     15.29 o 
   8   6   0       99.49       82.39     20.60 o 
  10   6   0       63.36       49.37     20.76 o 
  12   6   0       24.01       71.24     18.04 o 
  14   6   0      106.46       79.08     15.90 o 
   2   7   0     1075.64     1094.64     48.22 o 
   4   7   0        0.36       18.45     12.57 o 
   6   7   0      542.73      619.87     36.75 o 
   8   7   0      557.81      532.26     35.68 o 
  10   7   0       20.16        5.89     16.33 o 
  12   7   0        0.26        6.97     11.84 o 
   0   8   0      127.60      102.85     28.08 o 
   2   8   0       31.59       27.62     18.41 o 
   4   8   0      568.52      531.04     35.33 o 
   6   8   0       32.59       41.17     20.59 o 
   8   8   0     1874.94     2298.67     79.09 o 
  10   8   0      493.71      469.34     17.47 o 
  12   8   0        1.22       27.80     15.10 o 
   2   9   0      823.47      863.14     53.84 o 
   4   9   0      477.42      509.60     42.75 o 
   6   9   0       64.73       66.16     24.90 o 
   8   9   0        8.76       20.81     22.33 o 
  10   9   0        3.78        4.46     18.09 o 
   0  10   0      211.40      265.97     47.68 o 
   2  10   0      168.95      231.20     42.07 o 
   4  10   0      479.57      424.63     44.39 o 
   6  10   0       34.03       49.74     25.00 o 
   8  10   0       11.59       48.29     21.64 o 
   2  11   0       16.47       10.93     35.14 o 
   4  11   0      214.53      181.65     43.03 o 
   6  11   0       59.45       74.30     31.10 o 
   0  12   0      363.15      469.92     81.38 o 
   2  12   0      249.06      155.59     58.86 o 
   4  12   0        7.14        7.43     29.05 o 
   1   1   1      387.46      425.28     13.83 o 
   2   1   1      768.42      986.17     21.33 o 
   3   1   1    16701.00    17067.08    382.37 o 
   4   1   1      337.55      404.67     28.04 o 
   5   1   1     2138.00     1923.33     35.85 o 
   6   1   1      245.78      225.11     13.55 o 
   7   1   1       83.48       70.70      7.93 o 
   8   1   1      132.99      156.24     16.62 o 
   9   1   1       59.35       61.97     15.20 o 
  10   1   1      242.78      323.39     26.55 o 
  11   1   1       25.63       30.41     11.43 o 
  12   1   1      169.97      201.02     21.63 o 
  13   1   1      137.87      155.53     19.04 o 
  14   1   1       13.12       14.54      9.16 o 
  15   1   1       27.75       10.39      7.38 o 
  16   1   1        0.18        2.61      2.80 o 
   0   2   1    21025.06    20768.96    406.52 o 
   1   2   1     2508.45     3227.95     40.03 o 
   2   2   1     1703.34     1483.03      6.01 o 
   3   2   1        3.18        5.71      5.97 o 
   4   2   1     1306.95     1161.80      6.03 o 
   5   2   1      228.21      208.90     20.60 o 
   6   2   1      614.75      621.60      7.06 o 
   7   2   1      358.66      431.10     23.29 o 
   8   2   1     1473.90     1543.42     10.81 o 
   9   2   1      104.34      137.06     16.67 o 
  10   2   1       12.30       11.92     11.67 o 
  11   2   1       15.16       11.66     15.47 o 
  12   2   1       22.43       36.62     16.86 o 
  13   2   1       14.66       33.85     11.98 o 
  14   2   1        0.46        1.08      9.53 o 
  15   2   1        0.23        0.78      6.47 o 
   1   3   1      706.01      677.45     21.92 o 
   2   3   1     3675.48     3572.86     50.06 o 
   3   3   1     4754.41     4858.44     58.96 o 
   4   3   1      461.14      458.72     20.20 o 
   5   3   1       68.64       87.08     10.17 o 
   6   3   1      150.35      161.55     15.40 o 
   7   3   1     2670.19     3042.06     59.86 o 
   8   3   1      463.75      526.77     28.23 o 
   9   3   1      273.82      287.81     23.25 o 
  10   3   1      250.03      263.05     24.06 o 
  11   3   1      641.91      510.85     19.28 o 
  12   3   1       13.41       17.09     17.96 o 
  13   3   1       11.30        6.62     15.34 o 
  14   3   1       18.47       29.01     11.55 o 
  15   3   1        6.66        2.64      4.77 o 
   0   4   1     1752.21     1584.81     38.65 o 
   1   4   1      356.02      397.92     20.56 o 
   2   4   1        0.36        0.00      7.47 o 
   3   4   1     1690.55     1614.83     38.96 o 
   4   4   1      822.21      876.56     29.90 o 
   5   4   1      416.24      506.33     24.83 o 
   6   4   1      511.49      498.74     20.55 o 
   7   4   1      360.66      235.68     21.46 o 
   8   4   1       39.07       45.80     11.81 o 
   9   4   1      346.92      305.90     27.99 o 
  10   4   1      727.01      616.21     17.27 o 
  11   4   1      195.62      155.79     15.50 o 
  12   4   1        1.74       18.56     13.66 o 
  13   4   1       63.75       87.01     15.98 o 
  14   4   1        3.40        6.72     13.02 o 
  15   4   1        1.64        0.97      7.40 o 
   1   5   1      601.15      587.12     27.39 o 
   2   5   1      285.45      279.37     21.62 o 
   3   5   1        8.85        3.08      9.76 o 
   4   5   1      460.18      526.61     28.07 o 
   5   5   1      145.79      145.61     18.36 o 
   6   5   1        5.88        3.67     12.47 o 
   7   5   1        1.57       10.34     10.34 o 
   8   5   1        9.36       16.55     16.05 o 
   9   5   1        0.68        3.19     17.39 o 
  10   5   1       35.05       69.68     19.92 o 
  11   5   1       96.99      144.06     23.67 o 
  12   5   1      141.24      192.94     22.57 o 
  13   5   1       52.70       44.78     10.67 o 
  14   5   1       60.08       74.81     13.62 o 
   0   6   1        8.08        5.62     13.88 o 
   1   6   1       41.71       47.55     11.66 o 
   2   6   1       70.44       54.51     14.26 o 
   3   6   1      877.86      993.75     38.39 o 
   4   6   1       76.58       47.86     14.23 o 
   5   6   1      935.47      987.14     41.58 o 
   6   6   1       12.57       10.17     13.98 o 
   7   6   1      120.02      153.31     20.60 o 
   8   6   1      411.73      282.74     17.70 o 
   9   6   1        4.21       16.36     19.58 o 
  10   6   1      155.79      132.84     19.16 o 
  11   6   1       69.95       18.66     18.66 o 
  12   6   1       53.55       65.14     19.39 o 
  13   6   1       78.36       67.37     17.34 o 
  14   6   1       20.02       19.96      8.97 o 
   1   7   1      205.95      171.00     23.12 o 
   2   7   1      132.90      132.47     22.08 o 
   3   7   1      623.75      602.66     38.13 o 
   4   7   1       16.12       11.15     14.14 o 
   5   7   1      107.16      112.73     18.43 o 
   6   7   1      238.06      208.31     26.74 o 
   7   7   1        1.84       18.10     17.59 o 
   8   7   1      100.74      169.38     26.59 o 
   9   7   1      722.05      541.55     16.97 o 
  10   7   1      238.48      200.36     19.21 o 
  11   7   1       17.90       17.72     17.08 o 
  12   7   1        1.11       12.51     16.25 o 
  13   7   1        3.12        7.47     12.60 o 
   0   8   1      613.56      653.04     46.40 o 
   1   8   1       40.63       33.35     17.36 o 
   2   8   1      114.99       99.81     23.85 o 
   3   8   1      732.08      841.25     48.77 o 
   4   8   1       60.44       74.60     21.23 o 
   5   8   1       20.21       13.74     17.38 o 
   6   8   1      424.49      532.98     37.99 o 
   7   8   1      277.98      291.58     34.56 o 
   8   8   1       68.04       21.23     21.23 o 
   9   8   1        7.96       23.94     23.94 o 
  10   8   1        5.17        4.37     20.67 o 
  11   8   1       12.21        6.06     18.40 o 
  12   8   1        5.03        1.83     16.49 o 
   1   9   1       45.99      107.25     29.12 o 
   2   9   1        0.75        4.72     19.87 o 
   3   9   1       19.81        6.97     22.48 o 
   4   9   1      184.99      225.55     32.44 o 
   5   9   1       50.64       69.54     24.65 o 
   6   9   1        9.21       22.80     22.80 o 
   7   9   1        0.22        0.00     20.41 o 
   8   9   1        7.75        2.38     23.45 o 
   9   9   1      168.49      183.94     30.78 o 
  10   9   1      209.61      186.73     17.10 o 
  11   9   1       22.47       16.77     18.29 o 
   0  10   1        2.81       14.87     32.55 o 
   1  10   1       25.12       29.58     29.58 o 
   2  10   1       27.89       32.54     28.21 o 
   3  10   1       49.96       50.84     30.97 o 
   4  10   1       43.79       19.14     25.21 o 
   5  10   1      254.54      266.15     40.59 o 
   6  10   1       39.95       21.65     24.28 o 
   7  10   1       87.39       88.94     31.23 o 
   8  10   1       49.41       10.73     22.24 o 
   9  10   1       99.35      140.56     28.74 o 
   1  11   1      374.14      521.71     60.80 o 
   2  11   1       79.80       93.77     38.59 o 
   3  11   1       96.06       47.25     38.02 o 
   4  11   1       22.79       41.92     31.94 o 
   5  11   1        0.63       15.70     26.38 o 
   6  11   1       17.67       18.38     29.05 o 
   7  11   1       13.63       38.85     24.42 o 
   0  12   1      190.93      215.55     65.48 o 
   1  12   1       73.87       67.11     42.75 o 
   2  12   1       36.80       98.44     34.58 o 
   3  12   1       15.27       15.92     31.46 o 
   4  12   1        1.11       18.80     35.56 o 
   0   0   2        0.48        0.52      7.08 o 
   1   0   2    13738.58    14323.92    358.87 o 
   2   0   2      270.30      331.43     13.84 o 
   3   0   2     6750.86     7597.94     61.07 o 
   4   0   2       10.14        1.56      5.36 o 
   5   0   2     1830.14     1756.01     32.56 o 
   6   0   2     8855.28     9252.43     78.87 o 
   7   0   2       16.27        7.41      8.85 o 
   8   0   2      333.52      364.41     22.06 o 
   9   0   2      287.86      242.67     21.80 o 
  10   0   2      172.18      189.12     20.96 o 
  11   0   2        5.78       26.49     15.10 o 
  12   0   2      296.10      412.52     32.78 o 
  13   0   2       13.50        6.55     13.69 o 
  14   0   2        2.74       22.50     11.18 o 
  15   0   2        1.67        3.01      8.03 o 
  16   0   2        0.00        4.69      4.69 o 
   1   1   2      437.68      484.26     14.35 o 
   2   1   2     6423.78     7131.47     53.75 o 
   3   1   2     1664.09     1634.91     28.02 o 
   4   1   2     3177.77     3179.97     42.37 o 
   5   1   2      449.44      556.63     20.22 o 
   6   1   2      203.42      165.73      6.56 o 
   7   1   2     4496.20     4151.83      7.56 o 
   8   1   2       32.45        5.83      9.19 o 
   9   1   2     1890.29     2106.65     49.86 o 
  10   1   2       59.27       67.20     13.09 o 
  11   1   2      190.11      221.62     25.18 o 
  12   1   2        1.57       12.40     13.80 o 
  13   1   2       38.23       54.90     18.09 o 
  14   1   2        1.42       11.76     12.71 o 
  15   1   2        1.21       11.55      8.45 o 
   0   2   2    23625.68    26550.73    494.65 o 
   1   2   2      778.28     1021.34     24.84 o 
   2   2   2      206.94      185.32      9.98 o 
   3   2   2     2198.95     2462.26     39.47 o 
   4   2   2       23.75        7.17      7.17 o 
   5   2   2     1623.24     1983.39     39.80 o 
   6   2   2      790.75      707.26      9.45 o 
   7   2   2      844.24      947.81     32.80 o 
   8   2   2      319.77      312.18     21.90 o 
   9   2   2        0.10        4.91      9.37 o 
  10   2   2       59.40       65.90     18.36 o 
  11   2   2       15.20       18.47     14.17 o 
  12   2   2      132.47      126.56     16.28 o 
  13   2   2      402.07      374.37     26.64 o 
  14   2   2       58.00       61.67     16.43 o 
  15   2   2       10.14        4.47      8.95 o 
   1   3   2      681.17      797.28     25.29 o 
   2   3   2       79.48       75.12      9.72 o 
   3   3   2       39.24       33.76      9.04 o 
   4   3   2      111.02      127.67     12.06 o 
   5   3   2       56.50       57.38     11.67 o 
   6   3   2      379.36      463.29     24.47 o 
   7   3   2        4.84       13.18      9.82 o 
   8   3   2      385.62      471.99     26.60 o 
   9   3   2        0.48       11.15     13.76 o 
  10   3   2      424.68      413.14     29.87 o 
  11   3   2      536.56      535.35     11.41 o 
  12   3   2        5.54       23.07     12.12 o 
  13   3   2       23.34        8.53     15.44 o 
  14   3   2       42.96       39.12     10.78 o 
  15   3   2        7.77       19.37      7.09 o 
   0   4   2      502.39      561.81     23.85 o 
   1   4   2      510.50      558.22     23.64 o 
   2   4   2       18.37        4.40      8.79 o 
   3   4   2     2357.69     2510.09     49.84 o 
   4   4   2     2756.31     2811.97     54.26 o 
   5   4   2       91.07       88.77      9.85 o 
   6   4   2       13.85        7.84      8.34 o 
   7   4   2       79.81       44.76     14.26 o 
   8   4   2      165.11      173.15     20.69 o 
   9   4   2       18.99       36.54     15.35 o 
  10   4   2      110.40      117.51     26.34 o 
  11   4   2       54.12       18.38     16.19 o 
  12   4   2      187.86      209.56     24.53 o 
  13   4   2        0.00       14.41     11.08 o 
  14   4   2        0.00        6.99      9.08 o 
  15   4   2        7.50        2.37      7.83 o 
   1   5   2      231.17      240.30     18.88 o 
   2   5   2      654.34      740.58     30.90 o 
   3   5   2      245.74      235.80     19.19 o 
   4   5   2      107.64      138.67     15.61 o 
   5   5   2       41.12       36.89     10.61 o 
   6   5   2       81.63       62.08     17.16 o 
   7   5   2        3.62        4.31     12.92 o 
   8   5   2        0.10       16.44     16.44 o 
   9   5   2     1336.35     1679.09     60.28 o 
  10   5   2      558.22      770.87     44.68 o 
  11   5   2      275.47      345.63     31.33 o 
  12   5   2        2.51        8.48     15.42 o 
  13   5   2        3.86        2.96     13.41 o 
  14   5   2        2.71       11.23     11.23 o 
   0   6   2     1927.30     2088.00     58.81 o 
   1   6   2      118.78      114.05     18.52 o 
   2   6   2      184.09      222.34     20.75 o 
   3   6   2     2039.63     1902.18     55.48 o 
   4   6   2      635.14      607.47     34.41 o 
   5   6   2       20.51       32.49     15.46 o 
   6   6   2        1.01       34.79     13.35 o 
   7   6   2      231.62      159.40     12.82 o 
   8   6   2     1193.94     1405.87     15.58 o 
   9   6   2      204.51      303.82     32.21 o 
  10   6   2       75.29       74.54     17.82 o 
  11   6   2      189.54      161.81     16.25 o 
  12   6   2        0.80        0.00     15.68 o 
  13   6   2        9.75       22.92     12.13 o 
  14   6   2        0.01        8.05     10.15 o 
   1   7   2       20.43       26.34     15.49 o 
   2   7   2        4.69        4.71     14.68 o 
   3   7   2      659.80      707.72     38.52 o 
   4   7   2       59.02       64.79     17.17 o 
   5   7   2        2.42       11.77     14.51 o 
   6   7   2      225.59      260.03     29.93 o 
   7   7   2       57.28       62.39     20.53 o 
   8   7   2       25.70       27.90     24.18 o 
   9   7   2      339.05      242.24     25.40 o 
  10   7   2        1.36       12.51     19.23 o 
  11   7   2       37.65       12.07     17.03 o 
  12   7   2        0.88       17.64     17.64 o 
  13   7   2       46.83       67.01     15.56 o 
   0   8   2       15.36       49.40     22.68 o 
   1   8   2       10.25       21.25     21.25 o 
   2   8   2      628.15      718.10     44.94 o 
   3   8   2       35.05        5.68     21.86 o 
   4   8   2      113.36      216.90     28.86 o 
   5   8   2       19.17       20.05     22.64 o 
   6   8   2        0.44       18.65     15.82 o 
   7   8   2       12.08       15.28     22.52 o 
   8   8   2       32.05       20.26     17.02 o 
   9   8   2      230.03      199.52     22.88 o 
  10   8   2       20.09        9.00     23.46 o 
  11   8   2        1.03       12.71     21.25 o 
  12   8   2        0.12       16.79     15.42 o 
   1   9   2       95.45      123.19     25.14 o 
   2   9   2      141.09      101.59     32.08 o 
   3   9   2        6.29       21.32     23.55 o 
   4   9   2       76.65       72.85     27.05 o 
   5   9   2       40.19        2.40     26.65 o 
   6   9   2        2.86       19.30     20.77 o 
   7   9   2        4.13       22.44     25.27 o 
   8   9   2      279.92      275.36     39.45 o 
   9   9   2        2.18        9.93     23.17 o 
  10   9   2       23.78        9.43     23.68 o 
  11   9   2        1.78       17.37     19.74 o 
   0  10   2      154.48      161.62     37.98 o 
   1  10   2       68.69       50.99     28.80 o 
   2  10   2      165.45      154.01     35.45 o 
   3  10   2       40.88       65.49     27.01 o 
   4  10   2      150.63      195.72     33.92 o 
   5  10   2       18.99        0.00     26.45 o 
   6  10   2       31.08       27.89     28.80 o 
   7  10   2        0.26        0.00     26.41 o 
   8  10   2        3.34       19.20     25.96 o 
   9  10   2        1.06       24.30     24.30 o 
   1  11   2       84.68      104.91     43.22 o 
   2  11   2      189.58      218.32     42.37 o 
   3  11   2       54.59      112.06     36.64 o 
   4  11   2        9.87       22.86     27.92 o 
   5  11   2      118.05      105.86     41.25 o 
   6  11   2       23.27       34.33     34.33 o 
   7  11   2       17.77        9.15     29.72 o 
   0  12   2       44.32       70.71     42.13 o 
   1  12   2      422.83      552.76     69.33 o 
   2  12   2       52.08      122.98     41.40 o 
   3  12   2        6.22       19.98     38.48 o 
   4  12   2        2.21       36.58     36.58 o 
   1   1   3     5029.02     5352.62      5.89 o 
   2   1   3     1913.17     2081.34     30.69 o 
   3   1   3     2142.12     2196.90     34.18 o 
   4   1   3      832.71      723.48     21.19 o 
   5   1   3      632.51      738.51     23.72 o 
   6   1   3     1981.05     2216.44     43.28 o 
   7   1   3      617.65      595.14     24.56 o 
   8   1   3        0.76        1.72      8.38 o 
   9   1   3       91.46       96.78     12.64 o 
  10   1   3        0.00        5.58     10.07 o 
  11   1   3      596.12      634.78     30.92 o 
  12   1   3       10.37        8.96     12.45 o 
  13   1   3       50.47       56.06     16.92 o 
  14   1   3        5.12       35.20     11.19 o 
  15   1   3        7.24        2.36      9.18 o 
   0   2   3    33544.43    36265.90    602.60 o 
   1   2   3     5665.19     6749.45     62.87 o 
   2   2   3      621.08      791.22      6.45 o 
   3   2   3      215.69      158.60     11.78 o 
   4   2   3      314.34      313.42      7.36 o 
   5   2   3      321.33      247.71      6.12 o 
   6   2   3     1096.98     1347.28      7.54 o 
   7   2   3     1805.37     1909.11     11.54 o 
   8   2   3        0.96        0.00      8.92 o 
   9   2   3       25.49       17.62     11.75 o 
  10   2   3       39.13       31.59     15.79 o 
  11   2   3      514.63      530.50     31.38 o 
  12   2   3        6.46       29.36     10.66 o 
  13   2   3        7.12        7.96      9.95 o 
  14   2   3        1.34        3.06      8.65 o 
  15   2   3        4.04       15.04      7.18 o 
   1   3   3    15333.69    17237.10    113.18 o 
   2   3   3      405.59      440.21     19.79 o 
   3   3   3      306.09      390.22     19.12 o 
   4   3   3       10.37        7.48      7.48 o 
   5   3   3     2461.90     2550.46     49.36 o 
   6   3   3      145.62      169.38     15.98 o 
   7   3   3       15.75        6.54      7.94 o 
   8   3   3      290.86      412.17     26.97 o 
   9   3   3        0.49        2.76      9.66 o 
  10   3   3     2228.88     2625.97     67.01 o 
  11   3   3      288.31      221.47     13.67 o 
  12   3   3       89.50       32.00     18.75 o 
  13   3   3       79.79       89.86     16.36 o 
  14   3   3        0.40        9.25      9.97 o 
  15   3   3       26.73       14.65      6.82 o 
   0   4   3        1.65       14.17      8.26 o 
   1   4   3     2780.98     2184.62     57.43 o 
   2   4   3      201.31      178.42     15.97 o 
   3   4   3       17.61       23.18      8.79 o 
   4   4   3      750.86      764.20      9.47 o 
   5   4   3     1110.91     1388.96     41.55 o 
   6   4   3      375.56      276.98     11.41 o 
   7   4   3      211.21      222.28     23.28 o 
   8   4   3       28.05       49.39     15.06 o 
   9   4   3      149.03      142.54     22.38 o 
  10   4   3        0.24       18.03     18.03 o 
  11   4   3       44.90        3.26     14.58 o 
  12   4   3      202.12      240.77     22.29 o 
  13   4   3       85.09       91.78     18.33 o 
  14   4   3        3.88        7.00     10.03 o 
  15   4   3        8.40        7.15      6.00 o 
   1   5   3      859.28      836.57     33.38 o 
   2   5   3     1958.67     2025.68     51.66 o 
   3   5   3     4185.25     4672.69     75.90 o 
   4   5   3       96.55       87.86     12.82 o 
   5   5   3      441.80      448.67     26.59 o 
   6   5   3        6.64        5.40     10.29 o 
   7   5   3     1622.62     1629.94     60.00 o 
   8   5   3      643.73      739.04     40.24 o 
   9   5   3        7.16        8.55     18.85 o 
  10   5   3       24.03       35.81     22.59 o 
  11   5   3      351.28      495.10     34.04 o 
  12   5   3        0.10       15.60     15.60 o 
  13   5   3       83.58       77.70     13.03 o 
  14   5   3        0.85        4.67     10.23 o 
   0   6   3       50.03       64.28     15.17 o 
   1   6   3       64.82       63.79     14.63 o 
   2   6   3       38.57       52.87     14.42 o 
   3   6   3      165.35      183.34     21.44 o 
   4   6   3      153.81      155.18     22.40 o 
   5   6   3      263.60      244.59     23.27 o 
   6   6   3        6.83        7.75     13.89 o 
   7   6   3      159.14      143.49     22.67 o 
   8   6   3       58.25       18.23     16.38 o 
   9   6   3      638.76      769.81     45.81 o 
  10   6   3      112.12      107.11     22.90 o 
  11   6   3        0.03        9.75     17.73 o 
  12   6   3        0.01       25.26     14.82 o 
  13   6   3        2.69        1.49     14.54 o 
   1   7   3     1161.80     1205.53     49.88 o 
   2   7   3       11.21       17.66     14.73 o 
   3   7   3      220.84      243.41     26.63 o 
   4   7   3       62.80       59.96     19.70 o 
   5   7   3        5.78        3.63     17.29 o 
   6   7   3       20.46        3.61     18.88 o 
   7   7   3       62.73       91.56     20.14 o 
   8   7   3      301.47      251.24     20.34 o 
   9   7   3      366.68      258.09     20.65 o 
  10   7   3      307.06      391.15     35.20 o 
  11   7   3        0.56       14.44     21.01 o 
  12   7   3        1.21        5.53     12.52 o 
  13   7   3        7.16        0.00     11.32 o 
   0   8   3      773.49      669.80     46.61 o 
   1   8   3       30.82        1.96     22.84 o 
   2   8   3      697.18      703.46     46.71 o 
   3   8   3      158.80      175.60     25.95 o 
   4   8   3       57.67       90.16     24.83 o 
   5   8   3      135.20      183.77     27.70 o 
   6   8   3       21.07       32.30     20.77 o 
   7   8   3      155.23      264.11     31.24 o 
   8   8   3       14.56        4.69     21.82 o 
   9   8   3      254.09      290.66     33.90 o 
  10   8   3        0.00       22.02     22.02 o 
  11   8   3        0.01       25.93     17.64 o 
  12   8   3       14.01       51.45     15.17 o 
   1   9   3       16.51        4.93     21.81 o 
   2   9   3       47.97       19.27     26.25 o 
   3   9   3      712.23      941.90     57.21 o 
   4   9   3        0.15       21.46     21.46 o 
   5   9   3        1.17        2.44     22.23 o 
   6   9   3       99.38      107.39     25.95 o 
   7   9   3        1.65       15.39     26.42 o 
   8   9   3        4.48       28.41     28.41 o 
   9   9   3       82.37      102.24     28.43 o 
  10   9   3       48.34       21.90     21.90 o 
  11   9   3        0.09       21.42     21.42 o 
   0  10   3        3.23       27.83     29.09 o 
   1  10   3       54.70       81.37     27.00 o 
   2  10   3      390.16      562.54     49.01 o 
   3  10   3        8.82        0.00     29.10 o 
   4  10   3       21.43       11.41     26.42 o 
   5  10   3        4.86       31.28     21.80 o 
   6  10   3       11.79        2.76     27.82 o 
   7  10   3       10.42       31.69     23.19 o 
   8  10   3      219.62      289.70     41.27 o 
   9  10   3        0.11       25.44     25.44 o 
   1  11   3       27.17       87.97     37.23 o 
   2  11   3      134.60      210.31     48.70 o 
   3  11   3      252.82      290.25     44.46 o 
   4  11   3       12.54       13.22     29.15 o 
   5  11   3      156.94      154.02     34.04 o 
   6  11   3        8.35       12.99     28.15 o 
   7  11   3        6.54        3.21     27.74 o 
   0  12   3       56.09       67.97     53.08 o 
   1  12   3      138.80      133.20     50.06 o 
   2  12   3        8.32        8.33     31.75 o 
   3  12   3      197.07      235.15     50.58 o 
   4  12   3        7.57       22.90     33.67 o 
   0   0   4    23129.32    24358.29    520.75 o 
   1   0   4    26619.30    33919.73    552.44 o 
   2   0   4      797.30      972.44     24.05 o 
   3   0   4    10528.46    10556.56     78.47 o 
   4   0   4     1605.95     1353.44     29.78 o 
   5   0   4     1486.57     1325.17     34.05 o 
   6   0   4      633.35      660.95     23.29 o 
   7   0   4      600.05      509.25     21.37 o 
   8   0   4       26.58       40.23     11.13 o 
   9   0   4     1213.93     1293.64     40.92 o 
  10   0   4      268.20      234.42     22.44 o 
  11   0   4       81.74       12.33     26.93 o 
  12   0   4     1210.61     1344.21     52.38 o 
  13   0   4      160.97      182.00     24.35 o 
  14   0   4        4.45        9.59     13.53 o 
  15   0   4        4.73        6.48      9.97 o 
   1   1   4     4351.27     4465.80     48.77 o 
   2   1   4      102.45       89.71      6.77 o 
   3   1   4     2279.22     2364.90      7.05 o 
   4   1   4        0.86        6.26      5.11 o 
   5   1   4       20.47        7.21      7.21 o 
   6   1   4     2349.05     2407.28     46.58 o 
   7   1   4       76.48       61.05     11.06 o 
   8   1   4      562.94      678.32     29.68 o 
   9   1   4      677.47      644.90     29.14 o 
  10   1   4      105.75      109.59     18.56 o 
  11   1   4      226.67      286.18     22.33 o 
  12   1   4        3.66       10.63     12.69 o 
  13   1   4      197.15      162.68     20.72 o 
  14   1   4        7.98       26.59      9.34 o 
  15   1   4       18.27       23.95      7.81 o 
   0   2   4    73504.58    69910.74      6.58 o 
   1   2   4     1539.54     1617.67     32.59 o 
   2   2   4     8650.32     7064.79      6.48 o 
   3   2   4       18.87       17.06      7.35 o 
   4   2   4     1797.99     1732.15     35.16 o 
   5   2   4       33.28        8.22      8.22 o 
   6   2   4      265.39      238.24     16.49 o 
   7   2   4       69.76       61.10      9.53 o 
   8   2   4      152.65      113.89     17.66 o 
   9   2   4      137.45      111.58     16.36 o 
  10   2   4      294.49      361.03     27.20 o 
  11   2   4      377.08      410.73     27.63 o 
  12   2   4      660.82      627.72     34.00 o 
  13   2   4       14.03        8.46      9.85 o 
  14   2   4       18.17       12.08      9.64 o 
  15   2   4        0.29        1.55      5.52 o 
   1   3   4       28.10       20.66     10.62 o 
   2   3   4     8960.79     9734.29     86.37 o 
   3   3   4     3051.90     3242.65     51.79 o 
   4   3   4      336.65      306.93     17.92 o 
   5   3   4      540.54      595.47     24.38 o 
   6   3   4        3.44        4.75      9.27 o 
   7   3   4      187.06      223.93     18.74 o 
   8   3   4      336.24      409.62     26.03 o 
   9   3   4      164.50      147.43     19.61 o 
  10   3   4      350.89      368.72     28.43 o 
  11   3   4     1598.53     1731.52     14.17 o 
  12   3   4       14.89       16.64     15.34 o 
  13   3   4        9.12       16.57     11.31 o 
  14   3   4       14.14       26.67      9.87 o 
  15   3   4       16.96       20.59      6.86 o 
   0   4   4      786.68      882.94     30.66 o 
   1   4   4      243.02      263.50     22.16 o 
   2   4   4     1428.76     1482.67     40.29 o 
   3   4   4        2.90        4.75      9.76 o 
   4   4   4     1676.83     1852.10      7.59 o 
   5   4   4     4167.31     5006.26      9.86 o 
   6   4   4        2.80        2.19     11.21 o 
   7   4   4     1128.86     1283.09     43.43 o 
   8   4   4      421.71      459.67     30.64 o 
   9   4   4       28.09       30.37     18.27 o 
  10   4   4       86.05       61.14     19.17 o 
  11   4   4      610.89      529.15     16.74 o 
  12   4   4      182.00      154.29     20.39 o 
  13   4   4      146.53      161.40     21.17 o 
  14   4   4       24.94       22.86     11.37 o 
  15   4   4       12.86        9.13      6.93 o 
   1   5   4      771.38      691.99     30.00 o 
   2   5   4      587.50      571.21     29.30 o 
   3   5   4        1.45        3.51     12.67 o 
   4   5   4       71.08       49.13     13.40 o 
   5   5   4      283.21      277.94     21.74 o 
   6   5   4       72.30       65.87     14.66 o 
   7   5   4     1347.16     1405.01     51.33 o 
   8   5   4      189.86      198.38     21.90 o 
   9   5   4      334.50      434.02     31.62 o 
  10   5   4      444.19      509.21     36.56 o 
  11   5   4       33.74       12.63     20.69 o 
  12   5   4      123.57      110.63     14.40 o 
  13   5   4       53.53       62.63     17.07 o 
  14   5   4        8.85       22.00      9.91 o 
   0   6   4      778.14      688.42     34.65 o 
   1   6   4        1.51       12.28     12.28 o 
   2   6   4     1073.00      996.83     41.52 o 
   3   6   4     1340.24     1399.96     48.53 o 
   4   6   4      414.64      503.56     32.70 o 
   5   6   4      395.24      441.82     30.25 o 
   6   6   4       50.75        9.69     15.87 o 
   7   6   4       10.17        8.58     13.95 o 
   8   6   4      906.30     1144.04     52.74 o 
   9   6   4      801.12      791.22     17.50 o 
  10   6   4      455.93      377.49     20.66 o 
  11   6   4       19.15        0.00     24.24 o 
  12   6   4        0.76        1.88     15.27 o 
  13   6   4       36.10       69.10     17.50 o 
   1   7   4       48.72       63.26     20.07 o 
   2   7   4      163.75      198.36     23.92 o 
   3   7   4       37.58       30.01     14.73 o 
   4   7   4       61.97       78.78     19.90 o 
   5   7   4      108.05      119.91     22.01 o 
   6   7   4      309.82      375.60     33.41 o 
   7   7   4        0.11       25.89     18.38 o 
   8   7   4      353.95      288.31     18.30 o 
   9   7   4       46.37       17.88     17.88 o 
  10   7   4      289.17      312.38     32.88 o 
  11   7   4       32.70        4.16     19.50 o 
  12   7   4        3.79       15.07     17.09 o 
  13   7   4       11.15       12.38     12.23 o 
   0   8   4       92.11       83.85     25.13 o 
   1   8   4       16.85        1.94     16.78 o 
   2   8   4      488.58      523.26     38.88 o 
   3   8   4       38.69       54.30     20.63 o 
   4   8   4      274.09      334.77     34.02 o 
   5   8   4      108.29      144.27     22.72 o 
   6   8   4       25.73       48.46     24.53 o 
   7   8   4      318.66      390.00     41.10 o 
   8   8   4       26.95       34.06     34.06 o 
   9   8   4      148.12      217.89     33.17 o 
  10   8   4       14.15       25.86     22.20 o 
  11   8   4       25.02       32.94     19.88 o 
  12   8   4        9.08        5.78     17.33 o 
   1   9   4      630.47      668.06     48.43 o 
   2   9   4      129.78       73.43     30.09 o 
   3   9   4      183.72      228.23     30.77 o 
   4   9   4      128.97      134.78     28.21 o 
   5   9   4      105.76      107.43     26.17 o 
   6   9   4      110.21      115.07     28.39 o 
   7   9   4       87.28      102.07     28.24 o 
   8   9   4       31.64        7.89     23.70 o 
   9   9   4       90.36       68.14     33.01 o 
  10   9   4        0.49        2.39     23.83 o 
   0  10   4      472.46      588.21     55.86 o 
   1  10   4        9.04        2.98     29.80 o 
   2  10   4       42.60       17.97     31.70 o 
   3  10   4       29.46       26.06     31.47 o 
   4  10   4        2.20        0.00     26.57 o 
   5  10   4       85.45      127.93     33.82 o 
   6  10   4       34.43       20.43     31.26 o 
   7  10   4       73.09       94.00     28.25 o 
   8  10   4       36.36       52.25     31.74 o 
   9  10   4        6.45       28.13     23.47 o 
   1  11   4        1.08        3.60     36.75 o 
   2  11   4      152.31      270.70     44.06 o 
   3  11   4       32.10        0.00     35.84 o 
   4  11   4       16.16       84.38     27.56 o 
   5  11   4        5.08       23.54     29.42 o 
   6  11   4       41.58       56.00     34.10 o 
   7  11   4        9.41       26.03     27.81 o 
   0  12   4       71.36       65.44     46.47 o 
   1  12   4       24.76       13.56     37.29 o 
   2  12   4       45.09       12.52     41.86 o 
   3  12   4       15.75        8.07     40.78 o 
   1   1   5    18544.49    18992.21      7.32 o 
   2   1   5     2389.87     2274.92     36.44 o 
   3   1   5     1052.50      855.77      5.34 o 
   4   1   5      513.48      497.03      8.62 o 
   5   1   5      548.24      535.22      7.72 o 
   6   1   5      109.13       91.61     11.15 o 
   7   1   5     2357.68     2437.00     52.00 o 
   8   1   5      203.07      233.66     18.67 o 
   9   1   5      389.98      401.56     25.87 o 
  10   1   5      565.80      469.58     27.28 o 
  11   1   5        0.47        7.64     12.93 o 
  12   1   5      146.01      166.66     18.08 o 
  13   1   5      131.53      144.63     17.66 o 
  14   1   5        4.91        2.43     10.51 o 
  15   1   5        3.19        8.78      8.78 o 
   0   2   5    22795.25    20664.94      5.78 o 
   1   2   5    37841.70    35939.54    623.66 o 
   2   2   5       25.46       15.34      7.67 o 
   3   2   5     5381.08     4802.16     57.44 o 
   4   2   5       23.01        2.00      8.22 o 
   5   2   5       73.75       68.28      7.23 o 
   6   2   5     1777.25     1891.37     44.01 o 
   7   2   5      498.33      483.00      8.35 o 
   8   2   5      264.06      246.61     19.73 o 
   9   2   5      253.33      280.54     23.09 o 
  10   2   5      627.91      741.03     36.10 o 
  11   2   5        6.62       10.32     14.77 o 
  12   2   5       46.11       33.70     15.45 o 
  13   2   5        9.87        3.72     10.43 o 
  14   2   5        0.58        5.15      8.80 o 
  15   2   5        0.60        1.48      5.60 o 
   1   3   5      195.31      143.89      7.22 o 
   2   3   5     5334.44     5391.31     66.70 o 
   3   3   5      599.70      654.73      8.98 o 
   4   3   5     1136.01      984.30     30.21 o 
   5   3   5     1681.27     1773.20     41.95 o 
   6   3   5      480.75      511.73     24.95 o 
   7   3   5      331.42      299.03     21.95 o 
   8   3   5       34.29       57.40     12.87 o 
   9   3   5      759.53      712.48     34.79 o 
  10   3   5      230.87      319.52     27.16 o 
  11   3   5       62.32       96.62     17.66 o 
  12   3   5        0.02        1.47     13.48 o 
  13   3   5        9.96        4.07     10.87 o 
  14   3   5       49.32       40.18     12.26 o 
  15   3   5        5.41        2.82      5.39 o 
   0   4   5     4363.51     4118.65     78.97 o 
   1   4   5       70.89       85.98     13.05 o 
   2   4   5     2657.10     2818.06      8.91 o 
   3   4   5     2646.08     2859.93     10.26 o 
   4   4   5        7.62        7.15     11.82 o 
   5   4   5     1037.52     1140.78     38.44 o 
   6   4   5       10.51        2.38     10.45 o 
   7   4   5       57.17       63.89     12.54 o 
   8   4   5     1193.81     1331.81     48.25 o 
   9   4   5        3.76        3.01     12.73 o 
  10   4   5       12.38        3.12     18.47 o 
  11   4   5      199.03      162.39     17.13 o 
  12   4   5       29.69       20.34     14.53 o 
  13   4   5       14.42        0.00     14.04 o 
  14   4   5        0.81        1.07      7.27 o 
   1   5   5        0.03        2.29     10.59 o 
   2   5   5      396.98      496.95     27.38 o 
   3   5   5      880.47      853.85     35.50 o 
   4   5   5        0.52        2.34     11.43 o 
   5   5   5      400.11      411.77     26.58 o 
   6   5   5        8.08       20.80     11.41 o 
   7   5   5       13.20       10.60     15.14 o 
   8   5   5      381.83      454.97     32.44 o 
   9   5   5        4.53       24.08     12.89 o 
  10   5   5       15.58        5.32     21.04 o 
  11   5   5        2.99       23.05     15.65 o 
  12   5   5        7.18        0.00     14.09 o 
  13   5   5       72.67       69.62     11.69 o 
  14   5   5        5.35        9.71      9.71 o 
   0   6   5     1990.63     1775.36     55.38 o 
   1   6   5       32.93       18.37     15.17 o 
   2   6   5        7.66        8.53     12.51 o 
   3   6   5       90.07      110.85     17.18 o 
   4   6   5        9.26       17.69     13.06 o 
   5   6   5        0.08       15.35     11.85 o 
   6   6   5      298.27      287.74     14.19 o 
   7   6   5      134.97      113.29     14.09 o 
   8   6   5       13.00       14.94     22.01 o 
   9   6   5      469.21      391.74     16.23 o 
  10   6   5       23.34       17.66     14.08 o 
  11   6   5      210.56      296.97     29.30 o 
  12   6   5        8.49       12.47     17.43 o 
  13   6   5        1.93        9.03     11.61 o 
   1   7   5      424.71      393.31     31.19 o 
   2   7   5      136.21      109.38     15.06 o 
   3   7   5      152.08      194.99     24.30 o 
   4   7   5      383.00      393.91     30.53 o 
   5   7   5        3.10       14.70     15.26 o 
   6   7   5      191.78      206.15     30.62 o 
   7   7   5      266.19      257.37     31.97 o 
   8   7   5      122.64       69.90     18.49 o 
   9   7   5      130.69      113.22     28.69 o 
  10   7   5        0.42        8.74     23.29 o 
  11   7   5       88.62       92.41     18.56 o 
  12   7   5        8.24       24.32     14.59 o 
   0   8   5       50.44       81.61     19.90 o 
   1   8   5       70.89      114.13     23.98 o 
   2   8   5       35.40       16.45     18.95 o 
   3   8   5      109.01       76.30     24.94 o 
   4   8   5        1.55       29.35     20.66 o 
   5   8   5        0.00       36.73     18.96 o 
   6   8   5       15.37       47.16     18.75 o 
   7   8   5       30.20       21.02     19.28 o 
   8   8   5       97.72      100.42     23.73 o 
   9   8   5      136.81      181.49     29.37 o 
  10   8   5       72.14       99.16     23.76 o 
  11   8   5       11.38       28.58     18.83 o 
   1   9   5      401.87      408.88     38.92 o 
   2   9   5      467.61      469.03     47.73 o 
   3   9   5        0.82       24.37     24.37 o 
   4   9   5       17.54        5.03     19.18 o 
   5   9   5       20.59        2.47     27.82 o 
   6   9   5        0.35       44.29     20.94 o 
   7   9   5       23.15       21.25     27.75 o 
   8   9   5        0.17       26.86     22.34 o 
   9   9   5       19.79       21.13     26.40 o 
  10   9   5       89.26      148.97     28.27 o 
   0  10   5       35.99       26.19     32.83 o 
   1  10   5      163.95      192.02     43.16 o 
   2  10   5      535.72      634.05     54.50 o 
   3  10   5      100.06      120.88     35.79 o 
   4  10   5        0.03       26.61     24.32 o 
   5  10   5        6.74        6.08     30.09 o 
   6  10   5      104.10      110.38     34.52 o 
   7  10   5       24.11       44.82     24.80 o 
   8  10   5       89.55      112.18     34.95 o 
   9  10   5       23.13       14.21     29.73 o 
   1  11   5       20.83       14.84     36.33 o 
   2  11   5        2.95       35.79     28.41 o 
   3  11   5        0.05       29.66     29.66 o 
   4  11   5       92.39      150.29     31.62 o 
   5  11   5      136.37      189.40     40.96 o 
   6  11   5        3.59        3.45     25.76 o 
   7  11   5        8.28       23.18     27.04 o 
   0  12   5        0.96       14.53     40.41 o 
   1  12   5       41.91       53.24     44.99 o 
   2  12   5        6.58       12.71     34.66 o 
   3  12   5       19.71       12.02     30.24 o 
   0   0   6    24518.29    26804.47    567.79 o 
   1   0   6     5190.11     5139.56     65.58 o 
   2   0   6       82.40      118.78     10.89 o 
   3   0   6      516.08      451.17     19.88 o 
   4   0   6        1.16        1.00      8.66 o 
   5   0   6     6745.95     6440.63     72.82 o 
   6   0   6      718.66      979.41     30.14 o 
   7   0   6      596.01      553.44     19.90 o 
   8   0   6     1434.04     1213.59     39.10 o 
   9   0   6      855.34      811.69     34.36 o 
  10   0   6      409.89      444.47     28.24 o 
  11   0   6      948.04      949.16     41.12 o 
  12   0   6      627.81      619.72     34.61 o 
  13   0   6      374.38      399.29     28.10 o 
  14   0   6       19.77       29.57     11.77 o 
  15   0   6        0.01       10.20     10.20 o 
   1   1   6     5046.17     4673.62     54.68 o 
   2   1   6     4035.59     4252.98     53.49 o 
   3   1   6      386.63      368.56      7.52 o 
   4   1   6       14.57        3.05      7.74 o 
   5   1   6       88.75       71.78      7.57 o 
   6   1   6      512.27      508.06     24.67 o 
   7   1   6       35.36       41.34     10.73 o 
   8   1   6      133.39      216.67     20.16 o 
   9   1   6        6.66       24.82     12.52 o 
  10   1   6     1552.41     1706.86     51.94 o 
  11   1   6       78.97       66.67     17.75 o 
  12   1   6      113.55      100.97     13.77 o 
  13   1   6        6.69       12.96     12.96 o 
  14   1   6       29.56       34.28     13.47 o 
  15   1   6        0.15        7.23      8.26 o 
   0   2   6    43518.39    41075.70    696.28 o 
   1   2   6     5349.35     5579.72     63.06 o 
   2   2   6     3239.25     3374.63     49.28 o 
   3   2   6      953.87      914.37     26.76 o 
   4   2   6    11597.23    11339.66     93.38 o 
   5   2   6       30.25       10.27      7.15 o 
   6   2   6       18.25        4.97      9.25 o 
   7   2   6       26.97        2.29      9.87 o 
   8   2   6      261.13      271.67     23.22 o 
   9   2   6      195.38      150.13     12.89 o 
  10   2   6       10.62       19.24     13.72 o 
  11   2   6      156.96      199.73     21.58 o 
  12   2   6      170.64      164.77     21.84 o 
  13   2   6       38.13       42.72     12.88 o 
  14   2   6        6.62       25.34      7.76 o 
  15   2   6        0.20        4.43      6.02 o 
   1   3   6       69.73       74.05     12.39 o 
   2   3   6      243.10      238.10     17.17 o 
   3   3   6       27.81        7.31      7.55 o 
   4   3   6        0.08        2.51      7.49 o 
   5   3   6       44.75       55.18     11.62 o 
   6   3   6      970.33      975.86     33.99 o 
   7   3   6      438.81      573.77     29.39 o 
   8   3   6      124.60      118.33     18.05 o 
   9   3   6       83.18       90.50     17.09 o 
  10   3   6      443.02      375.98     30.59 o 
  11   3   6       20.98       15.52     15.52 o 
  12   3   6       22.23       52.06     16.57 o 
  13   3   6        3.40        0.00     10.46 o 
  14   3   6        7.48       14.90      9.52 o 
  15   3   6       15.20        7.58      6.52 o 
   0   4   6    12628.19    15436.63      8.69 o 
   1   4   6        8.65        6.02     10.14 o 
   2   4   6      187.57      155.78     10.71 o 
   3   4   6      291.41      285.93     19.67 o 
   4   4   6      286.84      361.86      9.85 o 
   5   4   6       91.54       96.57     13.66 o 
   6   4   6      123.12      157.97     18.00 o 
   7   4   6      345.98      320.79     24.97 o 
   8   4   6      603.13      596.05     35.56 o 
   9   4   6      132.43      153.12     22.17 o 
  10   4   6       42.37       69.31     17.77 o 
  11   4   6       63.41       15.20     15.20 o 
  12   4   6      119.22      139.92     19.48 o 
  13   4   6       22.57        4.14     12.69 o 
  14   4   6        0.14       14.82      7.00 o 
   1   5   6     1690.56     1831.27     50.39 o 
   2   5   6      198.72      257.05     21.20 o 
   3   5   6     1532.72     1584.41     10.49 o 
   4   5   6       47.71       62.33     14.81 o 
   5   5   6        0.86       13.06     12.32 o 
   6   5   6       61.67       43.58     16.19 o 
   7   5   6       28.17       31.65     15.83 o 
   8   5   6       17.86       17.83     16.36 o 
   9   5   6      122.34      102.56     22.07 o 
  10   5   6      201.45      299.21     27.65 o 
  11   5   6       90.80      120.30     20.66 o 
  12   5   6        7.98        3.34     13.37 o 
  13   5   6       89.11       95.70     10.84 o 
  14   5   6        0.18        8.40      7.92 o 
   0   6   6     3090.61     2918.29     71.13 o 
   1   6   6       10.44       11.59     12.45 o 
   2   6   6      210.35      177.42     20.87 o 
   3   6   6        9.84       11.56     13.48 o 
   4   6   6      263.61      211.84     23.21 o 
   5   6   6       78.80       95.71     18.40 o 
   6   6   6      223.52      179.48     14.01 o 
   7   6   6       96.59       91.26     15.72 o 
   8   6   6      473.48      572.96     38.82 o 
   9   6   6      502.32      416.71     17.84 o 
  10   6   6      288.09      287.19     30.39 o 
  11   6   6        4.98        0.00     17.28 o 
  12   6   6       44.16       22.52     17.59 o 
  13   6   6       23.13       15.89     13.18 o 
   1   7   6        0.12       15.67     15.07 o 
   2   7   6      176.35      192.82     24.73 o 
   3   7   6        4.38        1.74     17.30 o 
   4   7   6      868.07      919.00     47.47 o 
   5   7   6       18.95       39.10     18.57 o 
   6   7   6      550.51      682.38     41.54 o 
   7   7   6      104.60      104.48     26.67 o 
   8   7   6       18.60       15.01     20.10 o 
   9   7   6      152.67      129.18     17.40 o 
  10   7   6        0.05       15.16     18.23 o 
  11   7   6      169.66      138.65     18.21 o 
  12   7   6       39.07       56.49     14.90 o 
   0   8   6      103.51       64.94     22.52 o 
   1   8   6        0.13        0.00     22.54 o 
   2   8   6      712.52      774.61     45.20 o 
   3   8   6      536.51      572.18     41.88 o 
   4   8   6      340.84      313.13     34.09 o 
   5   8   6      183.04      216.30     29.25 o 
   6   8   6        0.01        2.34     20.13 o 
   7   8   6        4.64        4.86     21.15 o 
   8   8   6        6.58       24.29     24.29 o 
   9   8   6        0.01       12.25     21.63 o 
  10   8   6      184.42      148.06     33.75 o 
  11   8   6        4.48        8.66     18.76 o 
   1   9   6       48.66       17.87     29.02 o 
   2   9   6      752.17      746.60     23.24 o 
   3   9   6      190.17      223.85     33.58 o 
   4   9   6       38.47       17.89     24.17 o 
   5   9   6       30.37        2.47     27.77 o 
   6   9   6       10.66        7.86     19.96 o 
   7   9   6      254.30      322.72     40.53 o 
   8   9   6       97.80      121.70     30.84 o 
   9   9   6      105.61       31.82     24.26 o 
  10   9   6       36.44       30.14     24.77 o 
   0  10   6      189.72      191.91     42.10 o 
   1  10   6      495.69      480.28     56.84 o 
   2  10   6      134.21      172.05     38.78 o 
   3  10   6        3.04        6.04     30.57 o 
   4  10   6      323.98      420.30     46.51 o 
   5  10   6       54.58       61.69     33.86 o 
   6  10   6        0.77       34.73     34.73 o 
   7  10   6       26.73       12.20     27.06 o 
   8  10   6        3.43        5.87     26.59 o 
   1  11   6       38.10       18.74     31.35 o 
   2  11   6       38.54       32.04     29.49 o 
   3  11   6        2.16        7.00     26.27 o 
   4  11   6      140.31      193.20     38.92 o 
   5  11   6        2.67       16.98     31.66 o 
   6  11   6        3.05       10.33     29.41 o 
   0  12   6        7.12       37.92     31.38 o 
   1  12   6        0.05       17.69     33.37 o 
   2  12   6        7.31       37.10     37.10 o 
   1   1   7     1532.62     1515.89     33.75 o 
   2   1   7      440.27      409.39     18.86 o 
   3   1   7     3715.34     3427.92     52.90 o 
   4   1   7       19.63       42.02     10.62 o 
   5   1   7      528.22      461.24      8.13 o 
   6   1   7     2465.96     2501.40     53.37 o 
   7   1   7      523.01      557.18     27.61 o 
   8   1   7       34.32       21.81     11.47 o 
   9   1   7       50.26       39.59     15.09 o 
  10   1   7     1151.77     1288.70     48.67 o 
  11   1   7       26.85       11.48     16.75 o 
  12   1   7       98.13      139.00     19.68 o 
  13   1   7       13.32       18.87     12.54 o 
  14   1   7       10.64       17.57     10.99 o 
  15   1   7        4.97        7.86      7.86 o 
   0   2   7     1479.43     1291.21     32.78 o 
   1   2   7      447.27      385.27      6.95 o 
   2   2   7     3208.25     3353.90     51.50 o 
   3   2   7      969.18      722.38      9.98 o 
   4   2   7     1938.00     2087.79     43.77 o 
   5   2   7       19.53        0.92      9.34 o 
   6   2   7       17.77        3.22     11.28 o 
   7   2   7      233.14      181.62     12.15 o 
   8   2   7       27.55       17.16     11.28 o 
   9   2   7       12.21       51.75     13.68 o 
  10   2   7        4.10        6.00     15.12 o 
  11   2   7      136.38      170.03     22.89 o 
  12   2   7       80.83       57.75     15.15 o 
  13   2   7        7.11       19.86     11.89 o 
  14   2   7        0.04        5.35      8.66 o 
  15   2   7        0.00        8.02      5.01 o 
   1   3   7      238.65      233.69     16.25 o 
   2   3   7      673.90      734.34     26.96 o 
   3   3   7        1.56       10.03     10.03 o 
   4   3   7       53.69       54.14     11.15 o 
   5   3   7        1.86        4.06     11.52 o 
   6   3   7        0.22       10.91      9.99 o 
   7   3   7      425.69      449.59     26.66 o 
   8   3   7       98.06       92.95     18.08 o 
   9   3   7      295.62      309.13     27.85 o 
  10   3   7      457.70      378.90     14.22 o 
  11   3   7      146.70      136.90     24.05 o 
  12   3   7      157.76      139.86     22.57 o 
  13   3   7       19.97        5.31     13.78 o 
  14   3   7       12.80        0.00      8.44 o 
   0   4   7     8057.51     7655.46     10.34 o 
   1   4   7        8.78       28.93     10.88 o 
   2   4   7      201.78      152.38      9.40 o 
   3   4   7     1920.55     1902.43     47.85 o 
   4   4   7      406.38      443.27     25.39 o 
   5   4   7      197.46      202.71     19.18 o 
   6   4   7      484.53      564.02     29.34 o 
   7   4   7      347.39      380.22     25.86 o 
   8   4   7      132.51      124.18     20.65 o 
   9   4   7       83.40       77.77     16.41 o 
  10   4   7      203.49      167.48     15.25 o 
  11   4   7      231.76      305.36     25.80 o 
  12   4   7      233.29      237.12     24.23 o 
  13   4   7       26.82       17.46     15.55 o 
  14   4   7        2.62        3.07      7.67 o 
   1   5   7      865.36      892.28     12.98 o 
   2   5   7      100.20       74.36      9.34 o 
   3   5   7       46.58       38.37     10.33 o 
   4   5   7       72.26      120.56     15.60 o 
   5   5   7      306.26      220.81     14.62 o 
   6   5   7      217.59      176.20     20.64 o 
   7   5   7      127.58      100.43     12.93 o 
   8   5   7      157.33      158.11     27.40 o 
   9   5   7      588.49      660.26     40.06 o 
  10   5   7       36.39       28.10     21.29 o 
  11   5   7        9.49       12.11     15.88 o 
  12   5   7       44.72       20.80     13.02 o 
  13   5   7       14.42        4.08     13.45 o 
  14   5   7        6.64        9.96      8.97 o 
   0   6   7       37.77       22.74     10.79 o 
   1   6   7       68.26      100.16     18.65 o 
   2   6   7       32.96       22.35     10.05 o 
   3   6   7        8.18        7.62     13.61 o 
   4   6   7      386.28      421.48     12.01 o 
   5   6   7       40.97       16.06     15.54 o 
   6   6   7       98.69       81.21     15.90 o 
   7   6   7      470.77      400.92     18.80 o 
   8   6   7       67.96       74.91     23.66 o 
   9   6   7      314.25      226.14     17.63 o 
  10   6   7       49.82        7.64     16.63 o 
  11   6   7       17.14       39.04     18.42 o 
  12   6   7       66.21       78.69     19.59 o 
  13   6   7        0.38        0.00     10.07 o 
   1   7   7      919.86     1048.39     50.64 o 
   2   7   7       28.38       48.31     18.16 o 
   3   7   7      180.97      155.30     15.20 o 
   4   7   7       99.87      178.39     24.27 o 
   5   7   7        0.77       20.90     14.51 o 
   6   7   7       56.78       47.65     20.10 o 
   7   7   7       21.91       24.36     24.36 o 
   8   7   7       66.81       67.36     17.86 o 
   9   7   7      102.38       99.52     27.44 o 
  10   7   7        2.74        2.06     16.27 o 
  11   7   7       39.45       33.97     15.47 o 
  12   7   7        8.52       10.54     16.62 o 
   0   8   7      326.24      333.68     33.85 o 
   1   8   7       33.35       17.34     23.02 o 
   2   8   7       39.06       38.52     22.81 o 
   3   8   7      109.39       88.25     24.48 o 
   4   8   7       44.21        0.00     24.40 o 
   5   8   7      431.17      442.11     40.48 o 
   6   8   7      270.01      316.96     34.36 o 
   7   8   7      278.80      183.30     21.14 o 
   8   8   7      461.19      500.63     41.20 o 
   9   8   7       87.20       98.72     28.76 o 
  10   8   7        0.05       25.35     25.35 o 
  11   8   7        4.41       40.44     16.65 o 
   1   9   7      172.84      192.35     30.72 o 
   2   9   7      718.97      891.67     57.23 o 
   3   9   7      336.33      368.41     38.50 o 
   4   9   7      149.52      149.87     30.92 o 
   5   9   7      226.12      280.77     36.17 o 
   6   9   7       19.61       45.55     19.47 o 
   7   9   7       45.54        8.12     24.36 o 
   8   9   7      200.76      181.78     27.84 o 
   9   9   7       66.48       79.34     29.59 o 
  10   9   7        8.47       19.97     22.23 o 
   0  10   7      181.41      136.04     38.07 o 
   1  10   7      339.63      373.81     47.83 o 
   2  10   7       35.79       21.25     30.16 o 
   3  10   7       27.00       34.10     31.35 o 
   4  10   7       14.57       51.41     30.26 o 
   5  10   7       51.30       63.74     34.57 o 
   6  10   7      132.16      231.25     36.24 o 
   7  10   7       50.37       12.04     26.14 o 
   8  10   7        0.60       23.68     22.30 o 
   1  11   7       64.29       85.37     37.06 o 
   2  11   7        2.60       28.73     30.88 o 
   3  11   7       32.20       24.61     33.62 o 
   4  11   7        1.72        3.36     29.17 o 
   5  11   7        0.12       41.41     22.33 o 
   6  11   7       24.75        6.81     33.13 o 
   0  12   7       15.01       60.37     34.38 o 
   1  12   7        2.54       12.92     27.02 o 
   0   0   8    21771.28    23846.39    598.43 o 
   1   0   8       15.56        1.69      8.19 o 
   2   0   8     3871.81     3797.30     57.62 o 
   3   0   8       44.10       63.79     10.04 o 
   4   0   8     2517.22     2419.96     48.35 o 
   5   0   8      484.10      586.72     25.16 o 
   6   0   8        4.56        4.00      9.56 o 
   7   0   8        6.04        9.81      8.28 o 
   8   0   8     1270.01     1363.15     43.61 o 
   9   0   8       28.52       27.53     11.85 o 
  10   0   8     1430.09     1470.23     51.01 o 
  11   0   8      428.43      461.43     34.39 o 
  12   0   8      550.52      521.37     33.30 o 
  13   0   8        5.93       34.68     14.77 o 
  14   0   8        8.82        1.34     11.25 o 
  15   0   8       43.74       41.41      9.61 o 
   1   1   8      779.57      653.37     24.43 o 
   2   1   8     3164.67     2925.40     49.90 o 
   3   1   8      987.33     1126.58     31.94 o 
   4   1   8     2996.60     3391.62     57.02 o 
   5   1   8      124.78      170.58     17.20 o 
   6   1   8      223.31      165.78     16.39 o 
   7   1   8      372.90      304.97     22.58 o 
   8   1   8      703.02      726.97     34.49 o 
   9   1   8       13.85       13.00     13.00 o 
  10   1   8      220.94      249.74     26.56 o 
  11   1   8      686.51      530.55     43.62 o 
  12   1   8       34.51       46.19     16.41 o 
  13   1   8        0.66        5.59     11.03 o 
  14   1   8        0.10       10.40     10.40 o 
  15   1   8        3.40        3.36      7.18 o 
   0   2   8     2555.02     2466.46      8.61 o 
   1   2   8     5141.71     4603.33      7.62 o 
   2   2   8     3602.00     3643.33     56.88 o 
   3   2   8      945.27      931.56      9.39 o 
   4   2   8      191.84      160.94     15.79 o 
   5   2   8      117.72       86.98     10.94 o 
   6   2   8      281.54      263.66     10.58 o 
   7   2   8      214.25      192.63     11.87 o 
   8   2   8       20.72        2.85     12.14 o 
   9   2   8      192.11      186.06     22.44 o 
  10   2   8       67.22       75.62     16.96 o 
  11   2   8        0.87        4.71     16.77 o 
  12   2   8        0.15        7.64     15.28 o 
  13   2   8       61.62       73.79     15.10 o 
  14   2   8        1.24        5.35      9.12 o 
  15   2   8        2.96        7.25      7.25 o 
   1   3   8     1207.98     1133.35     34.38 o 
   2   3   8     1606.04     1639.74     40.70 o 
   3   3   8      627.45      629.15     26.45 o 
   4   3   8        2.40        6.91      8.06 o 
   5   3   8       15.98        9.65     10.12 o 
   6   3   8     1098.55     1227.53     41.24 o 
   7   3   8      941.12      980.77     39.12 o 
   8   3   8      789.98      855.50     39.52 o 
   9   3   8        1.32        7.89     18.34 o 
  10   3   8        0.02        6.44     12.44 o 
  11   3   8        0.10       14.46     14.46 o 
  12   3   8       86.31      100.34     16.34 o 
  13   3   8        0.17       11.98     11.14 o 
  14   3   8       14.51       16.25      8.86 o 
   0   4   8      893.80     1035.59     36.88 o 
   1   4   8      792.63      752.67     33.49 o 
   2   4   8     2865.61     3175.52     62.58 o 
   3   4   8      444.94      508.16     27.15 o 
   4   4   8      232.39      218.34      8.31 o 
   5   4   8      490.74      571.41     30.53 o 
   6   4   8       23.20        3.99     12.43 o 
   7   4   8       12.26        8.45     11.98 o 
   8   4   8      714.93      515.66     13.77 o 
   9   4   8      290.29      219.36     16.21 o 
  10   4   8        0.08        3.47     16.05 o 
  11   4   8      129.05      156.09     24.27 o 
  12   4   8        5.05       34.10     13.00 o 
  13   4   8        6.07       24.97     10.71 o 
  14   4   8        0.60        2.88      9.11 o 
   1   5   8       58.71       51.88     13.60 o 
   2   5   8     1488.17     1274.31     44.99 o 
   3   5   8       45.35       10.47     11.23 o 
   4   5   8      644.63      589.96     31.47 o 
   5   5   8        5.77       12.57     10.60 o 
   6   5   8       77.69       60.63     15.64 o 
   7   5   8        6.23       17.45     15.26 o 
   8   5   8      431.80      453.33     32.40 o 
   9   5   8      316.74      352.73     31.74 o 
  10   5   8       75.15       65.50     25.00 o 
  11   5   8       23.56        8.51     18.36 o 
  12   5   8       16.30        7.81     15.79 o 
  13   5   8       86.83       76.68     11.24 o 
   0   6   8     1096.71     1067.79     14.46 o 
   1   6   8       10.89        9.39     15.64 o 
   2   6   8        2.33        4.71     14.40 o 
   3   6   8       77.58       70.41     11.06 o 
   4   6   8       33.62       11.12     14.82 o 
   5   6   8       99.33       90.26     10.71 o 
   6   6   8       16.41       19.08     15.73 o 
   7   6   8        8.42       18.03     18.03 o 
   8   6   8      289.03      250.92     30.65 o 
   9   6   8      245.68      194.30     19.35 o 
  10   6   8       47.81       15.26     14.39 o 
  11   6   8       26.60       12.71     18.28 o 
  12   6   8       56.76       69.79     16.54 o 
  13   6   8       11.45       20.94     11.89 o 
   1   7   8       17.53        7.45     17.28 o 
   2   7   8      431.62      371.82     33.78 o 
   3   7   8       89.97       57.28     25.37 o 
   4   7   8        9.82       18.77     18.21 o 
   5   7   8       15.67       50.53     19.87 o 
   6   7   8       96.06       93.42     19.30 o 
   7   7   8      111.79      101.55     20.49 o 
   8   7   8       10.11       47.02     21.33 o 
   9   7   8        0.21        6.55     17.94 o 
  10   7   8      304.15      239.50     20.56 o 
  11   7   8       14.92       13.62     19.00 o 
  12   7   8       22.07       37.05     14.11 o 
   0   8   8       26.01       17.89     24.28 o 
   1   8   8        4.62        6.58     20.69 o 
   2   8   8      371.20      454.40     43.23 o 
   3   8   8        3.03        4.52     20.43 o 
   4   8   8       33.71        4.43     18.02 o 
   5   8   8       50.17       18.30     23.24 o 
   6   8   8      102.44       96.77     19.65 o 
   7   8   8       48.94       50.11     19.10 o 
   8   8   8       86.26       91.89     30.45 o 
   9   8   8       89.06      124.19     30.86 o 
  10   8   8        8.42        6.87     21.28 o 
  11   8   8       95.77       99.06     20.19 o 
   1   9   8      551.35      544.35     50.63 o 
   2   9   8      169.20      256.08     34.56 o 
   3   9   8        2.91       23.39     23.39 o 
   4   9   8      124.28      152.41     31.28 o 
   5   9   8       12.49       18.50     26.69 o 
   6   9   8        6.06       16.25     21.87 o 
   7   9   8        2.74       27.05     20.79 o 
   8   9   8       31.19       18.84     23.16 o 
   9   9   8      124.42      119.72     22.76 o 
   0  10   8      393.43      564.12     49.54 o 
   1  10   8       35.64       72.31     28.65 o 
   2  10   8        9.98       21.70     26.45 o 
   3  10   8       71.39      149.66     32.04 o 
   4  10   8       87.70      103.75     27.72 o 
   5  10   8       64.85       64.24     26.64 o 
   6  10   8       58.77       29.65     29.65 o 
   7  10   8       42.67       91.08     34.88 o 
   8  10   8        3.93        8.86     23.37 o 
   1  11   8       24.02        3.67     34.13 o 
   2  11   8        0.00        7.07     27.58 o 
   3  11   8       56.98       92.02     34.89 o 
   4  11   8       15.18       36.08     36.08 o 
   5  11   8       11.18       36.04     36.04 o 
   1   1   9     1498.70     1526.11     38.54 o 
   2   1   9       17.92       35.99     10.57 o 
   3   1   9      182.79      236.67     16.98 o 
   4   1   9      468.80      509.39     25.16 o 
   5   1   9      515.52      478.52     25.16 o 
   6   1   9     1136.73     1212.08     40.07 o 
   7   1   9       54.01       72.41     13.29 o 
   8   1   9       64.18       62.17     15.72 o 
   9   1   9      122.88      143.81     20.58 o 
  10   1   9        7.20        9.38     16.58 o 
  11   1   9      154.43      132.96     24.45 o 
  12   1   9        8.24        7.73     17.24 o 
  13   1   9       24.18       25.36     10.36 o 
  14   1   9       12.83        9.31     11.12 o 
   0   2   9      623.04      510.72      9.08 o 
   1   2   9       32.73        9.86      9.86 o 
   2   2   9       37.63       44.13     11.64 o 
   3   2   9     2467.73     2045.83     12.18 o 
   4   2   9     1187.46     1175.20     36.52 o 
   5   2   9      200.30      178.09      7.61 o 
   6   2   9       59.33       56.81     14.38 o 
   7   2   9      122.84      111.17      9.65 o 
   8   2   9       80.59       72.48     12.99 o 
   9   2   9       73.38       73.64     16.23 o 
  10   2   9       95.64       99.65     20.78 o 
  11   2   9      574.93      704.45     38.53 o 
  12   2   9       11.42       15.50     11.81 o 
  13   2   9        8.06        5.37     12.02 o 
  14   2   9        0.01        4.25      8.81 o 
   1   3   9        2.57       10.42     10.42 o 
   2   3   9      141.50      144.26     16.22 o 
   3   3   9      574.94      693.99     29.41 o 
   4   3   9     1466.27     1511.50     44.16 o 
   5   3   9        1.98       16.22      9.64 o 
   6   3   9      293.80      277.89     23.69 o 
   7   3   9        0.09       13.37     13.37 o 
   8   3   9       10.40       19.79     15.49 o 
   9   3   9      305.46      286.91     27.78 o 
  10   3   9        6.11        5.09     16.62 o 
  11   3   9       62.60       79.88     19.52 o 
  12   3   9       72.67       67.60     13.92 o 
  13   3   9       12.66        2.68     10.62 o 
  14   3   9        3.69        1.94      6.56 o 
   0   4   9      400.01      455.10     28.53 o 
   1   4   9     6719.99     7644.16     94.64 o 
   2   4   9      181.34      123.05     17.22 o 
   3   4   9      612.66      581.06     28.23 o 
   4   4   9     1568.20     1409.40     45.03 o 
   5   4   9      209.75      235.63     22.61 o 
   6   4   9      184.34      244.87     22.84 o 
   7   4   9       28.74        8.80     11.42 o 
   8   4   9       79.76       71.66     14.84 o 
   9   4   9     1760.66     1645.29     16.48 o 
  10   4   9       24.88       10.36     16.40 o 
  11   4   9       13.12       21.57     21.57 o 
  12   4   9        0.15       27.73     11.32 o 
  13   4   9       19.14       42.40     12.75 o 
  14   4   9        8.57       16.64      7.89 o 
   1   5   9     1582.16     1610.29     12.40 o 
   2   5   9     1606.31     1471.64     49.44 o 
   3   5   9      129.00      115.42     18.09 o 
   4   5   9      187.86      205.50     22.00 o 
   5   5   9       87.22       74.62     18.54 o 
   6   5   9      201.83      170.09     25.49 o 
   7   5   9       34.29        3.40     17.22 o 
   8   5   9        2.87       15.44     14.25 o 
   9   5   9      161.62      137.50     23.48 o 
  10   5   9       29.60       43.05     16.97 o 
  11   5   9      225.36      244.08     26.56 o 
  12   5   9      165.72      156.30     13.15 o 
  13   5   9        5.48        3.77     11.32 o 
   0   6   9      120.90      102.03     18.12 o 
   1   6   9        3.02        6.51     16.68 o 
   2   6   9      167.08      135.79     15.69 o 
   3   6   9      697.57      705.09     13.72 o 
   4   6   9        2.82        1.58     13.97 o 
   5   6   9      129.67      109.46     10.40 o 
   6   6   9       63.22       74.58     18.45 o 
   7   6   9      117.71       97.55     18.61 o 
   8   6   9      188.50      190.06     18.53 o 
   9   6   9        2.08       13.63     18.96 o 
  10   6   9        0.05        9.54     13.14 o 
  11   6   9       18.95       16.10     15.55 o 
  12   6   9        4.37        4.59     11.00 o 
   1   7   9      654.51      702.47     18.40 o 
   2   7   9      599.02      653.11     40.32 o 
   3   7   9      676.01      525.32     19.01 o 
   4   7   9      121.56      101.05     17.82 o 
   5   7   9       32.06       23.83     16.98 o 
   6   7   9      244.20      185.74     18.82 o 
   7   7   9       14.74        2.09     21.48 o 
   8   7   9       53.59       99.08     23.39 o 
   9   7   9       45.17       23.56     21.44 o 
  10   7   9        5.00       12.35     17.46 o 
  11   7   9       21.20       18.07     18.07 o 
   0   8   9      216.66      240.00     32.06 o 
   1   8   9      498.68      519.55     44.31 o 
   2   8   9        8.85       11.29     18.32 o 
   3   8   9       15.93       31.68     18.54 o 
   4   8   9       35.61        6.75     19.94 o 
   5   8   9        7.79       27.89     18.98 o 
   6   8   9       96.39      100.57     25.00 o 
   7   8   9       42.58       19.28     21.46 o 
   8   8   9       69.41       75.19     24.78 o 
   9   8   9       20.36       16.47     24.59 o 
  10   8   9        1.60        8.92     18.68 o 
   1   9   9      270.28      257.67     25.61 o 
   2   9   9        7.44       29.18     21.48 o 
   3   9   9       53.32       23.84     21.01 o 
   4   9   9        3.44       31.92     20.87 o 
   5   9   9      173.15      137.03     22.78 o 
   6   9   9       20.61       16.28     25.87 o 
   7   9   9       38.47        5.57     21.45 o 
   8   9   9       36.45        2.62     24.34 o 
   9   9   9       79.77       20.50     24.80 o 
   0  10   9        3.05        6.38     33.35 o 
   1  10   9       18.48       22.41     26.20 o 
   2  10   9       34.38       25.16     31.86 o 
   3  10   9      169.33      160.94     30.06 o 
   4  10   9       26.98       27.68     26.74 o 
   5  10   9        0.28        1.04     44.77 o 
   6  10   9       11.51       25.24     25.24 o 
   7  10   9        1.49       15.19     30.66 o 
   1  11   9        0.15       18.72     31.66 o 
   2  11   9        7.13       36.54     36.54 o 
   3  11   9        7.29       24.94     27.97 o 
   4  11   9        1.04       14.01     25.41 o 
   5  11   9        3.50       24.43     28.50 o 
   0   0  10     1107.64     1240.91     39.70 o 
   1   0  10       61.86       57.19     15.69 o 
   2   0  10      360.51      395.83     23.23 o 
   3   0  10       25.49       13.18     10.39 o 
   4   0  10     3442.64     3442.79     65.41 o 
   5   0  10        2.89       12.19      8.84 o 
   6   0  10      462.10      541.43     29.14 o 
   7   0  10       32.00       45.79     17.18 o 
   8   0  10      102.40       99.51     16.50 o 
   9   0  10       43.99       64.82     16.20 o 
  10   0  10       76.10       89.59     19.83 o 
  11   0  10     1830.86     2263.77     68.89 o 
  12   0  10       62.34       75.90     17.84 o 
  13   0  10       36.55       23.14     13.82 o 
  14   0  10        4.26        3.82     11.58 o 
   1   1  10     2688.08     2280.63     49.89 o 
   2   1  10      180.45      173.03     17.27 o 
   3   1  10        0.03        3.99      8.23 o 
   4   1  10      402.53      339.18     20.90 o 
   5   1  10       45.66       43.95     13.67 o 
   6   1  10        0.50       13.86     10.46 o 
   7   1  10       18.02        0.00     12.09 o 
   8   1  10      135.99      172.38     21.01 o 
   9   1  10      939.35     1131.76     49.00 o 
  10   1  10      623.16      679.96     40.19 o 
  11   1  10      412.24      489.17     33.17 o 
  12   1  10       20.00       39.62     11.83 o 
  13   1  10       78.95      112.35     15.65 o 
  14   1  10       69.12       75.36     13.18 o 
   0   2  10     2801.62     2675.08     53.97 o 
   1   2  10     1520.28     1519.81      8.48 o 
   2   2  10        4.27        8.14     10.84 o 
   3   2  10     2125.30     2376.88      9.75 o 
   4   2  10      517.38      570.80     27.65 o 
   5   2  10       85.29      110.16     16.54 o 
   6   2  10       85.56       94.16     16.63 o 
   7   2  10       47.19       13.98     13.98 o 
   8   2  10      699.08      581.38     15.07 o 
   9   2  10      929.64     1173.34     49.65 o 
  10   2  10      164.45      180.79     23.66 o 
  11   2  10      902.04      984.14     48.36 o 
  12   2  10       62.02       57.79     18.75 o 
  13   2  10        1.72        1.38     11.56 o 
  14   2  10       33.04       12.36     10.72 o 
   1   3  10     4712.48     4578.50     74.77 o 
   2   3  10     1794.92     1482.77     10.32 o 
   3   3  10      484.15      535.79     27.35 o 
   4   3  10       49.54       32.95     12.75 o 
   5   3  10        0.73        5.05     11.81 o 
   6   3  10     1525.97     1758.00     10.66 o 
   7   3  10      152.09      178.41     21.63 o 
   8   3  10       64.81       16.64     16.64 o 
   9   3  10      616.52      743.46     40.28 o 
  10   3  10        0.19        6.83     16.30 o 
  11   3  10       25.53       43.97     18.22 o 
  12   3  10        7.11        0.00     14.21 o 
  13   3  10       33.39        2.58     13.66 o 
  14   3  10        0.92       13.24      6.66 o 
   0   4  10     8545.91     9458.00    110.43 o 
   1   4  10     1596.63     1859.20     52.58 o 
   2   4  10      625.99      714.82     34.22 o 
   3   4  10       12.57       13.81     13.06 o 
   4   4  10      276.99      196.41     20.96 o 
   5   4  10      701.43      588.46     12.13 o 
   6   4  10      119.90      148.53     19.63 o 
   7   4  10      244.88      203.73     14.24 o 
   8   4  10      640.11      455.93     11.89 o 
   9   4  10      354.67      282.12     17.66 o 
  10   4  10      309.86      268.20     16.05 o 
  11   4  10        4.96       13.53     14.67 o 
  12   4  10       16.66       36.63     13.48 o 
  13   4  10        4.61        3.72     10.77 o 
   1   5  10      829.73      791.61     39.33 o 
   2   5  10       14.05       38.57     15.47 o 
   3   5  10       14.24       28.98     11.80 o 
   4   5  10       20.97       26.74     14.88 o 
   5   5  10      108.30      163.89     20.21 o 
   6   5  10      509.65      481.74     33.37 o 
   7   5  10      133.30      140.45     22.19 o 
   8   5  10       48.68        1.91     18.78 o 
   9   5  10       15.43       16.54     18.35 o 
  10   5  10       10.71       18.16     18.16 o 
  11   5  10        0.01       12.09     15.76 o 
  12   5  10        2.74        6.00     12.74 o 
  13   5  10        8.00        4.86     11.16 o 
   0   6  10     1196.55     1130.77     50.26 o 
   1   6  10      505.65      397.53     13.00 o 
   2   6  10      522.81      516.11     35.55 o 
   3   6  10      373.95      417.40     17.23 o 
   4   6  10      728.27      621.78     38.84 o 
   5   6  10       23.69       65.82     20.03 o 
   6   6  10        6.84        3.59     18.95 o 
   7   6  10      547.87      444.23     20.53 o 
   8   6  10      203.78      211.76     27.25 o 
   9   6  10       13.31        0.00     21.10 o 
  10   6  10       65.28      105.35     18.76 o 
  11   6  10       35.45       37.17     18.67 o 
  12   6  10       32.98       16.80     15.24 o 
   1   7  10     1246.75     1307.99     17.79 o 
   2   7  10      551.21      540.29     16.52 o 
   3   7  10      105.06      105.22     22.67 o 
   4   7  10       58.64        6.11     18.06 o 
   5   7  10        7.52       16.36     18.54 o 
   6   7  10        1.48       20.26     20.26 o 
   7   7  10        4.78       10.86     17.32 o 
   8   7  10       11.13       19.48     18.74 o 
   9   7  10      169.29      210.30     29.33 o 
  10   7  10        2.61       14.34     16.80 o 
  11   7  10        0.03        0.28     10.23 o 
   0   8  10      228.92      181.15     31.61 o 
   1   8  10      737.90      696.98     51.34 o 
   2   8  10        2.68        2.43     19.78 o 
   3   8  10      220.31      217.73     19.05 o 
   4   8  10       35.99       53.93     21.57 o 
   5   8  10      206.96      169.23     22.23 o 
   6   8  10        0.01       14.41     20.50 o 
   7   8  10       55.72       51.15     25.04 o 
   8   8  10       12.92       31.42     22.37 o 
   9   8  10        8.65       11.76     24.42 o 
  10   8  10      197.66      154.54     27.14 o 
   1   9  10       46.83        5.55     23.15 o 
   2   9  10        1.79       21.99     26.45 o 
   3   9  10        0.16       22.42     22.42 o 
   4   9  10        8.03       23.41     23.41 o 
   5   9  10       33.59        8.28     25.44 o 
   6   9  10        0.88       13.72     23.42 o 
   7   9  10        6.86       10.88     23.39 o 
   8   9  10        2.52       29.15     21.55 o 
   9   9  10       69.20       53.07     27.90 o 
   0  10  10       28.58       23.02     25.81 o 
   1  10  10        1.37       25.54     25.54 o 
   2  10  10        0.61       18.90     24.55 o 
   3  10  10       37.51        0.00     26.82 o 
   4  10  10       32.74       12.56     27.00 o 
   5  10  10       34.33       29.14     29.14 o 
   6  10  10       41.80       15.39     28.46 o 
   7  10  10       30.77       18.05     23.25 o 
   1  11  10        0.39        7.41     30.00 o 
   2  11  10       10.59       32.84     26.00 o 
   3  11  10       73.07      118.28     37.77 o 
   4  11  10       22.18       49.58     34.86 o 
   1   1  11      372.97      426.12     24.88 o 
   2   1  11      409.82      353.04     23.98 o 
   3   1  11       19.88       20.29     11.67 o 
   4   1  11       65.37       39.12     14.29 o 
   5   1  11        6.28        1.24     12.71 o 
   6   1  11      676.46      706.29     35.20 o 
   7   1  11        0.97       10.34     12.56 o 
   8   1  11      137.18      152.18     23.50 o 
   9   1  11       60.50      100.99     19.02 o 
  10   1  11       10.08       15.34     18.89 o 
  11   1  11       81.55       64.68     24.81 o 
  12   1  11       59.34       87.24     21.28 o 
  13   1  11        0.00       18.53      9.34 o 
  14   1  11       18.64        4.43     10.72 o 
   0   2  11     1974.22     1706.81     49.86 o 
   1   2  11     1060.92     1223.93     40.18 o 
   2   2  11        1.23       12.34     10.83 o 
   3   2  11        0.56       10.48     11.23 o 
   4   2  11      428.33      436.14     28.34 o 
   5   2  11      177.72      145.76     14.18 o 
   6   2  11      216.96      264.09     23.19 o 
   7   2  11        4.56       13.68     14.68 o 
   8   2  11      667.27      755.05     15.70 o 
   9   2  11       51.15       77.03     21.57 o 
  10   2  11       22.51        6.88     17.34 o 
  11   2  11       19.14       61.55     18.18 o 
  12   2  11      335.95      376.34     30.55 o 
  13   2  11        4.63       20.01      9.55 o 
  14   2  11        1.00        5.98      8.43 o 
   1   3  11     1296.07     1156.03     42.47 o 
   2   3  11      416.13      383.35     10.03 o 
   3   3  11        0.43       12.41     12.41 o 
   4   3  11      149.75      117.51     19.01 o 
   5   3  11       16.67       40.02     15.81 o 
   6   3  11     1058.07     1175.82     47.30 o 
   7   3  11      150.19      130.58     13.83 o 
   8   3  11       42.09       50.60     17.52 o 
   9   3  11      172.44      145.33     17.81 o 
  10   3  11       22.72        1.75     16.81 o 
  11   3  11       12.43        6.79     15.92 o 
  12   3  11       19.31       47.85     15.68 o 
  13   3  11       23.94       20.22     10.17 o 
   0   4  11     3095.34     2762.74     66.83 o 
   1   4  11       13.30       22.69     18.00 o 
   2   4  11      502.73      431.02     27.88 o 
   3   4  11      157.69      133.38     19.63 o 
   4   4  11       21.25       15.44     11.96 o 
   5   4  11      104.03       78.58     11.91 o 
   6   4  11        4.90        9.39     13.34 o 
   7   4  11       91.23       85.35     15.19 o 
   8   4  11      169.21       58.22     58.22 o 
   9   4  11      116.58       94.69     19.47 o 
  10   4  11        8.20       37.86     13.54 o 
  11   4  11      177.88      133.68     15.05 o 
  12   4  11       23.92        8.98     13.40 o 
  13   4  11        8.45       20.48     10.58 o 
   1   5  11      288.60      201.13     26.05 o 
   2   5  11       43.00       32.09     15.65 o 
   3   5  11      130.12      143.72     20.54 o 
   4   5  11       17.46       18.95     15.10 o 
   5   5  11       22.69       18.22     13.41 o 
   6   5  11       86.24       37.78     23.01 o 
   7   5  11      171.84      179.85     23.59 o 
   8   5  11       67.34       14.99     16.89 o 
   9   5  11        2.50       15.06     17.77 o 
  10   5  11       55.08        3.68     17.83 o 
  11   5  11       38.35       36.04     15.98 o 
  12   5  11       13.55       13.69     13.69 o 
   0   6  11     1622.09     1672.80     61.10 o 
   1   6  11      142.03      102.76     15.90 o 
   2   6  11      137.33      163.35     23.85 o 
   3   6  11      304.25      363.89     17.63 o 
   4   6  11      331.03      381.22     32.47 o 
   5   6  11        3.23        5.49     17.54 o 
   6   6  11      547.86      384.18     19.52 o 
   7   6  11       20.45       19.48     19.48 o 
   8   6  11      125.73      126.72     25.82 o 
   9   6  11        0.07       22.08     13.61 o 
  10   6  11        4.78        0.00     14.83 o 
  11   6  11        3.70        3.41     15.50 o 
  12   6  11        6.25       16.20     11.78 o 
   1   7  11     1351.93     1446.10     14.87 o 
   2   7  11     1220.88     1280.22     58.42 o 
   3   7  11      122.21      168.20     29.83 o 
   4   7  11      193.02      148.82     28.09 o 
   5   7  11       44.78       24.22     24.22 o 
   6   7  11        0.15       21.21     21.21 o 
   7   7  11       69.00       77.20     25.30 o 
   8   7  11        0.58       20.08     20.08 o 
   9   7  11        0.19        4.23     18.49 o 
  10   7  11        4.67       10.04     16.35 o 
  11   7  11        2.63        3.61     14.76 o 
   0   8  11       92.00       96.25     26.83 o 
   1   8  11      389.48      265.25     27.36 o 
   2   8  11      297.48      256.95     26.16 o 
   3   8  11        0.02       26.44     21.99 o 
   4   8  11       42.92       72.57     22.94 o 
   5   8  11      250.79      259.03     36.19 o 
   6   8  11       82.29       91.11     26.26 o 
   7   8  11        0.84       17.25     21.96 o 
   8   8  11      106.57      118.21     22.75 o 
   9   8  11        0.00       27.75     18.87 o 
  10   8  11        2.46       25.42     18.68 o 
   1   9  11      116.02      112.76     21.07 o 
   2   9  11       15.42        2.85     27.26 o 
   3   9  11       15.34        5.57     24.13 o 
   4   9  11        6.09        8.43     21.08 o 
   5   9  11        1.04       30.64     23.35 o 
   6   9  11        0.48       30.56     21.30 o 
   7   9  11        8.30        0.00     23.06 o 
   8   9  11        7.84       15.92     26.69 o 
   0  10  11       55.35       43.28     32.98 o 
   1  10  11        4.13       19.85     29.94 o 
   2  10  11      130.73       64.63     25.59 o 
   3  10  11        3.32        9.57     27.76 o 
   4  10  11        8.15       28.45     26.29 o 
   5  10  11        1.16        6.25     23.83 o 
   6  10  11       44.17       46.20     23.24 o 
   1  11  11        0.30       33.93     32.54 o 
   2  11  11       12.08       11.09     30.58 o 
   0   0  12      136.79      185.98     21.77 o 
   1   0  12        2.16       19.73     10.28 o 
   2   0  12     4077.38     4763.22     80.66 o 
   3   0  12     2427.53     2771.39     62.31 o 
   4   0  12     3520.70     3305.55     70.74 o 
   5   0  12     1607.73     1857.21     54.25 o 
   6   0  12        0.02       11.36     10.12 o 
   7   0  12       17.24       19.76     14.87 o 
   8   0  12      962.86     1002.01     48.01 o 
   9   0  12       70.25      106.17     21.04 o 
  10   0  12      183.14      152.72     23.25 o 
  11   0  12       31.53       55.42     20.14 o 
  12   0  12       26.44       31.07     12.68 o 
  13   0  12       15.35       22.94     12.67 o 
  14   0  12        5.24       10.19     10.19 o 
   1   1  12      300.64      303.53     25.60 o 
   2   1  12      768.12      854.83     36.27 o 
   3   1  12      122.00       89.85     14.76 o 
   4   1  12     1475.14     1620.77     51.21 o 
   5   1  12        0.71       20.59     11.95 o 
   6   1  12        0.23       11.87     12.13 o 
   7   1  12        3.43       15.75     13.25 o 
   8   1  12      479.97      550.67     34.08 o 
   9   1  12      633.12      666.29     40.67 o 
  10   1  12      111.60      117.42     21.79 o 
  11   1  12      307.61      241.47     14.13 o 
  12   1  12       30.35       18.06     17.89 o 
  13   1  12        2.15       22.63     10.21 o 
  14   1  12        4.33        3.16      9.19 o 
   0   2  12     3681.39     3744.31     73.77 o 
   1   2  12        6.78        7.29      9.38 o 
   2   2  12        2.40        4.91     11.87 o 
   3   2  12      143.98      146.17     11.52 o 
   4   2  12       51.70       57.83     14.01 o 
   5   2  12      105.95      120.09     20.10 o 
   6   2  12        1.33       13.72     11.43 o 
   7   2  12      162.72      185.79     24.20 o 
   8   2  12      414.22      420.30     32.84 o 
   9   2  12      233.41      241.33     30.55 o 
  10   2  12      251.92      289.84     29.29 o 
  11   2  12        3.87        8.63     17.06 o 
  12   2  12        4.93        6.25     16.13 o 
  13   2  12        1.78       23.60     10.09 o 
   1   3  12       35.15       20.84     16.66 o 
   2   3  12     1099.17     1089.83     10.31 o 
   3   3  12      104.21       84.40     15.81 o 
   4   3  12       57.53       96.40     18.52 o 
   5   3  12      224.07      304.15     24.57 o 
   6   3  12       23.77        9.60     13.64 o 
   7   3  12      429.37      378.33     17.28 o 
   8   3  12      349.19      355.28     34.01 o 
   9   3  12       25.41       67.48     19.61 o 
  10   3  12        2.66        5.38     18.08 o 
  11   3  12       18.23       24.20     17.58 o 
  12   3  12       12.79       13.81     17.69 o 
  13   3  12        3.83        4.96      9.34 o 
   0   4  12      621.44      577.51     33.96 o 
   1   4  12       39.57       15.69     15.69 o 
   2   4  12      492.97      388.93     14.65 o 
   3   4  12       46.10       11.86     14.44 o 
   4   4  12      512.27      629.05     35.50 o 
   5   4  12       18.66       35.26     14.97 o 
   6   4  12      208.01      232.91     26.44 o 
   7   4  12       58.23       14.14     18.61 o 
   8   4  12        4.36        1.93     17.09 o 
   9   4  12       51.63       71.33     33.96 o 
  10   4  12       50.24       86.10     17.26 o 
  11   4  12       62.37       15.33     16.40 o 
  12   4  12       50.61       38.59     15.08 o 
  13   4  12        7.26        9.20     10.25 o 
   1   5  12      150.11      160.28     25.88 o 
   2   5  12     1643.24     1798.28     17.26 o 
   3   5  12       64.28       73.35     20.13 o 
   4   5  12        1.31        1.76     19.30 o 
   5   5  12      110.84      128.45     18.79 o 
   6   5  12      100.73       83.54     18.50 o 
   7   5  12       19.98       11.39     15.35 o 
   8   5  12        2.98       21.17     14.75 o 
   9   5  12       11.95       71.47     26.94 o 
  10   5  12        8.34       14.84     16.85 o 
  11   5  12        4.28        5.13     15.39 o 
  12   5  12       71.06       59.15     11.19 o 
   0   6  12      198.62      156.45     21.22 o 
   1   6  12     1024.06     1066.08     53.94 o 
   2   6  12       33.88       45.45     24.97 o 
   3   6  12       82.13       77.89     16.20 o 
   4   6  12      140.92      154.03     25.04 o 
   5   6  12        0.13       16.64     16.64 o 
   6   6  12        5.48       15.99     18.06 o 
   7   6  12      169.55      203.61     29.20 o 
   8   6  12       10.25       12.33     16.83 o 
   9   6  12       21.30       14.23     17.74 o 
  10   6  12      159.34      155.40     22.34 o 
  11   6  12       24.73       12.03     15.77 o 
   1   7  12      450.53      453.52     40.08 o 
   2   7  12      671.62      726.96     49.15 o 
   3   7  12      264.29      309.56     30.01 o 
   4   7  12      146.76      128.86     17.87 o 
   5   7  12        0.32        8.99     17.70 o 
   6   7  12      268.30      308.03     31.18 o 
   7   7  12       16.40       17.97     23.79 o 
   8   7  12       32.13        4.52     17.10 o 
   9   7  12        0.11        6.49     17.96 o 
  10   7  12       55.01      107.55     20.76 o 
   0   8  12       15.19       29.36     29.36 o 
   1   8  12        0.26        0.12     22.42 o 
   2   8  12        1.88       15.23     21.32 o 
   3   8  12       11.57        2.38     24.67 o 
   4   8  12      228.11      280.86     35.04 o 
   5   8  12       73.81       85.41     26.69 o 
   6   8  12       57.14       95.71     24.06 o 
   7   8  12        3.64       14.87     23.59 o 
   8   8  12        6.53        9.75     20.22 o 
   9   8  12       36.10       13.65     21.76 o 
   1   9  12       24.46       23.57     27.13 o 
   2   9  12        9.49        5.67     28.72 o 
   3   9  12        4.35        0.00     24.28 o 
   4   9  12       34.65        8.65     24.77 o 
   5   9  12       10.78       27.06     27.06 o 
   6   9  12       28.36       81.36     29.14 o 
   7   9  12       75.37       13.67     24.25 o 
   8   9  12       34.55       41.78     22.65 o 
   0  10  12        0.05       27.10     29.81 o 
   1  10  12       24.92       19.96     29.60 o 
   2  10  12        1.66        3.24     28.87 o 
   3  10  12       12.34        9.77     29.30 o 
   4  10  12       25.72       35.33     21.93 o 
   5  10  12       18.25        0.00     26.84 o 
   1   1  13     2899.64     3068.42     69.27 o 
   2   1  13      201.79      160.72     22.58 o 
   3   1  13       40.84       57.98     15.08 o 
   4   1  13        0.06        1.57     14.13 o 
   5   1  13      444.10      481.76     31.89 o 
   6   1  13        4.92        6.42     15.67 o 
   7   1  13      866.90      863.87     44.84 o 
   8   1  13        8.87       14.08     15.82 o 
   9   1  13       11.17       16.35     15.87 o 
  10   1  13        0.59       18.57     18.57 o 
  11   1  13       26.21       60.93     17.86 o 
  12   1  13       62.14       69.03     17.50 o 
  13   1  13        0.89        4.18     11.51 o 
   0   2  13      527.49      383.02     38.46 o 
   1   2  13       79.63       88.44     19.01 o 
   2   2  13       18.62       20.69     14.85 o 
   3   2  13       26.38       29.97     13.67 o 
   4   2  13      450.25      520.79     30.29 o 
   5   2  13      150.51      157.27     20.02 o 
   6   2  13       24.57       31.25     15.76 o 
   7   2  13      390.92      547.42     36.43 o 
   8   2  13       18.10        7.18     20.81 o 
   9   2  13      507.65      555.98     37.70 o 
  10   2  13      394.46      522.89     36.26 o 
  11   2  13      177.97      180.94     25.82 o 
  12   2  13       18.47        7.91     17.22 o 
  13   2  13       27.99       41.82     12.56 o 
   1   3  13      206.25      179.97     22.23 o 
   2   3  13       53.48       14.31     14.31 o 
   3   3  13       31.19       28.60     13.91 o 
   4   3  13        0.24        4.68     15.89 o 
   5   3  13       86.06       86.31     19.96 o 
   6   3  13       69.68       75.79     18.26 o 
   7   3  13      127.35      125.80     22.27 o 
   8   3  13       46.45       17.16     17.16 o 
   9   3  13      101.28      128.55     25.95 o 
  10   3  13       12.49       35.25     13.73 o 
  11   3  13       79.84       86.56     20.86 o 
  12   3  13       34.29       52.57     14.18 o 
  13   3  13        0.69        5.88     10.80 o 
   0   4  13      223.77      241.37     27.34 o 
   1   4  13      139.93      151.33     28.08 o 
   2   4  13      399.34      431.66     34.92 o 
   3   4  13       98.05       99.85     14.31 o 
   4   4  13       68.46       68.38     17.81 o 
   5   4  13       12.22       15.57     22.32 o 
   6   4  13       46.16       34.32     20.49 o 
   7   4  13       35.87       13.27     14.53 o 
   8   4  13      268.76      292.47     29.87 o 
   9   4  13      102.47      102.41     20.30 o 
  10   4  13       37.74       55.90     18.29 o 
  11   4  13       80.20       73.21     16.30 o 
  12   4  13       99.22       80.90     17.80 o 
   1   5  13       37.82       21.35     25.27 o 
   2   5  13      233.04      197.71     15.43 o 
   3   5  13      217.30      176.18     26.25 o 
   4   5  13      107.94       89.56     19.97 o 
   5   5  13       65.87      124.43     23.84 o 
   6   5  13        5.17       11.56     19.50 o 
   7   5  13       43.03       21.90     21.65 o 
   8   5  13       46.08       38.17     13.99 o 
   9   5  13      126.73      132.78     24.36 o 
  10   5  13       25.80        3.71     15.02 o 
  11   5  13       13.65        1.63     13.74 o 
  12   5  13        1.36       11.08     12.09 o 
   0   6  13        1.12       24.73     26.48 o 
   1   6  13       64.20       30.56     12.81 o 
   2   6  13      158.50      137.34     27.36 o 
   3   6  13       41.01       12.27     22.30 o 
   4   6  13        1.04        4.09     19.65 o 
   5   6  13        2.29       41.63     20.01 o 
   6   6  13       25.41       80.40     19.72 o 
   7   6  13       19.55       14.95     18.68 o 
   8   6  13        8.35        2.12     20.17 o 
   9   6  13       26.26       16.49     20.35 o 
  10   6  13      109.28       97.41     21.74 o 
  11   6  13       77.73       78.54     14.62 o 
   1   7  13      471.49      474.83     43.77 o 
   2   7  13       59.65       32.19     24.81 o 
   3   7  13        3.30       25.37     19.32 o 
   4   7  13       17.55       25.01     25.01 o 
   5   7  13       67.58       57.89     24.85 o 
   6   7  13       23.02       37.39     19.48 o 
   7   7  13        0.87       37.05     19.53 o 
   8   7  13        0.02       11.41     20.95 o 
   9   7  13       19.57       15.08     19.90 o 
  10   7  13        0.00       17.63     17.63 o 
   0   8  13      218.14      184.19     23.73 o 
   1   8  13      187.85      136.84     25.30 o 
   2   8  13      112.50       81.55     29.62 o 
   3   8  13      153.71      143.16     23.22 o 
   4   8  13       40.90        5.20     25.15 o 
   5   8  13        8.59        5.31     21.50 o 
   6   8  13       71.69       79.87     25.38 o 
   7   8  13       30.77        2.52     23.38 o 
   8   8  13       33.48       43.84     25.15 o 
   9   8  13        9.71        4.49     16.96 o 
   1   9  13       15.86       42.46     26.06 o 
   2   9  13        2.42       33.00     21.68 o 
   3   9  13       11.15       14.67     23.84 o 
   4   9  13       15.44       14.49     21.29 o 
   5   9  13        0.69        8.80     23.00 o 
   6   9  13       17.12       28.26     22.62 o 
   7   9  13       62.11       26.05     26.05 o 
   0  10  13      108.53      100.59     34.76 o 
   1  10  13       60.44       31.57     31.57 o 
   2  10  13        5.41       33.67     24.38 o 
   3  10  13        1.25       27.98     27.98 o 
   4  10  13        9.95       64.96     26.94 o 
   0   0  14      481.29      478.76     32.25 o 
   1   0  14     1823.39     2084.92     61.87 o 
   2   0  14      994.35     1033.60     43.97 o 
   3   0  14      148.22      211.08     21.95 o 
   4   0  14      648.25      623.60     36.06 o 
   5   0  14      117.14      124.83     22.16 o 
   6   0  14        2.28        3.34     11.81 o 
   7   0  14      734.85      787.71     44.91 o 
   8   0  14      516.62      592.37     37.92 o 
   9   0  14       18.16       62.77     16.58 o 
  10   0  14       85.18       82.80     21.81 o 
  11   0  14      203.14      251.90     28.03 o 
  12   0  14       12.38       46.75     17.77 o 
  13   0  14        4.85       14.76     14.76 o 
   1   1  14      144.77       93.89     21.24 o 
   2   1  14      705.38      732.11     36.33 o 
   3   1  14      630.67      717.29     37.93 o 
   4   1  14       14.81       37.68     16.30 o 
   5   1  14      447.82      508.19     33.55 o 
   6   1  14       19.91       46.41     17.21 o 
   7   1  14      353.01      373.96     33.25 o 
   8   1  14      720.89      784.45     44.40 o 
   9   1  14      261.25      204.50     20.29 o 
  10   1  14        5.91       18.97     18.33 o 
  11   1  14      114.38      156.08     23.59 o 
  12   1  14       14.37        8.22     14.35 o 
  13   1  14        0.25       11.44     11.44 o 
   0   2  14      805.71      909.83     45.13 o 
   1   2  14       21.18       10.75     13.79 o 
   2   2  14     2310.85     2672.52     70.70 o 
   3   2  14       61.64       70.73     17.01 o 
   4   2  14      691.53      615.10     40.65 o 
   5   2  14      111.12      101.51     19.88 o 
   6   2  14       53.18       44.25     18.59 o 
   7   2  14       72.68      127.50     23.85 o 
   8   2  14      648.50      669.09     43.07 o 
   9   2  14       73.39       94.50     19.60 o 
  10   2  14      288.59      318.86     28.93 o 
  11   2  14      320.90      405.90     33.28 o 
  12   2  14        2.25        6.16     14.25 o 
  13   2  14        0.32       10.94     11.27 o 
   1   3  14       33.46       11.32     17.10 o 
   2   3  14        0.01       19.66     19.66 o 
   3   3  14       37.97        0.00     17.55 o 
   4   3  14       57.80       62.82     18.18 o 
   5   3  14       14.76       19.32     17.74 o 
   6   3  14       76.78       97.34     21.40 o 
   7   3  14       20.74       30.58     15.28 o 
   8   3  14      508.73      406.01     18.34 o 
   9   3  14       57.83       68.33     21.70 o 
  10   3  14        8.48        3.71     16.46 o 
  11   3  14       46.39       60.25     18.80 o 
  12   3  14        5.26       21.95     11.12 o 
   0   4  14      377.21      468.49     34.78 o 
   1   4  14       57.74        7.00     18.49 o 
   2   4  14     1207.66     1248.48     53.86 o 
   3   4  14      155.17      143.53     16.60 o 
   4   4  14       31.54        0.00     16.64 o 
   5   4  14       12.69       29.90     20.92 o 
   6   4  14       55.85       15.32     17.40 o 
   7   4  14       77.72       21.41     21.41 o 
   8   4  14       94.79       56.13     22.30 o 
   9   4  14       67.63       53.28     19.76 o 
  10   4  14       45.76       63.73     19.93 o 
  11   4  14       41.01       45.51     17.70 o 
  12   4  14       74.58       51.45     14.17 o 
   1   5  14      878.89      813.59     49.13 o 
   2   5  14       46.99       15.52     16.08 o 
   3   5  14      783.25      854.62     46.79 o 
   4   5  14       32.78       15.76     15.48 o 
   5   5  14      130.30      203.41     25.02 o 
   6   5  14       52.27       24.63     19.45 o 
   7   5  14       19.04       14.46     20.45 o 
   8   5  14       32.53       12.46     16.94 o 
   9   5  14      190.76      187.75     27.75 o 
  10   5  14        0.60       14.51     14.51 o 
  11   5  14       20.72        6.66     15.49 o 
   0   6  14     1332.57     1311.21     63.35 o 
   1   6  14     1134.23      882.12     16.87 o 
   2   6  14      779.24      966.48     52.48 o 
   3   6  14       50.46        2.27     21.26 o 
   4   6  14      231.31      257.17     28.52 o 
   5   6  14      405.35      420.00     41.23 o 
   6   6  14      122.88      161.90     26.81 o 
   7   6  14        8.72       13.39     21.08 o 
   8   6  14       20.60        4.39     19.64 o 
   9   6  14        2.33       43.56     14.80 o 
  10   6  14        5.45       20.81     16.68 o 
   1   7  14      469.84      510.50     44.85 o 
   2   7  14        6.17       22.09     21.19 o 
   3   7  14        0.39        0.54     25.60 o 
   4   7  14      320.25      397.45     37.62 o 
   5   7  14       36.11        2.46     18.87 o 
   6   7  14        0.97        2.36     21.23 o 
   7   7  14        0.07       16.56     20.26 o 
   8   7  14       33.93       48.20     20.01 o 
   9   7  14       13.40        2.22     18.78 o 
   0   8  14      209.67      151.27     24.12 o 
   1   8  14       27.95       13.80     27.28 o 
   2   8  14        6.31       31.27     31.27 o 
   3   8  14       20.30        2.68     22.37 o 
   4   8  14        1.91       24.25     24.25 o 
   5   8  14        5.17       21.36     21.36 o 
   6   8  14       29.38       47.43     25.03 o 
   7   8  14       84.79      110.08     25.06 o 
   8   8  14        4.30        7.36     20.96 o 
   1   9  14       10.49       34.62     26.28 o 
   2   9  14      147.67      166.84     33.81 o 
   3   9  14       23.47       15.19     25.52 o 
   4   9  14        0.03        2.93     26.34 o 
   5   9  14        4.91       23.47     23.20 o 
   6   9  14       10.51       19.99     28.67 o 
   0  10  14       99.05       59.98     33.28 o 
   1  10  14        4.51       21.12     28.25 o 
   2  10  14        9.23       20.58     23.75 o 
   3  10  14        4.09       40.42     28.48 o 
   1   1  15      425.84      439.03     32.67 o 
   2   1  15      586.40      527.98     36.93 o 
   3   1  15        5.63        6.64     18.56 o 
   4   1  15       23.07       15.54     19.07 o 
   5   1  15       87.14       94.20     19.33 o 
   6   1  15       13.45        5.54     18.98 o 
   7   1  15      387.24      416.79     35.74 o 
   8   1  15       88.15      145.29     26.98 o 
   9   1  15       69.08        2.11     23.34 o 
  10   1  15        9.30       17.49     16.86 o 
  11   1  15       17.99       34.50     16.78 o 
  12   1  15        0.24        4.87     12.02 o 
   0   2  15       62.63       23.42     25.67 o 
   1   2  15        0.00       24.42     24.42 o 
   2   2  15       20.23       59.78     21.61 o 
   3   2  15        1.04       17.16     18.27 o 
   4   2  15       92.74       86.89     23.50 o 
   5   2  15      211.54      254.64     27.21 o 
   6   2  15       21.12       32.27     17.20 o 
   7   2  15       60.07      101.61     22.38 o 
   8   2  15      604.39      601.56     39.85 o 
   9   2  15       65.94       91.38     22.73 o 
  10   2  15       13.52       17.17     16.55 o 
  11   2  15        0.20        5.31     19.47 o 
  12   2  15       57.00       53.84     15.18 o 
   1   3  15       86.94       44.38     23.04 o 
   2   3  15      459.39      470.59     37.10 o 
   3   3  15      196.24      210.15     25.23 o 
   4   3  15       74.82       38.83     19.42 o 
   5   3  15       97.01       89.66     21.27 o 
   6   3  15       13.86       23.46     17.40 o 
   7   3  15       44.76        4.08     17.61 o 
   8   3  15       10.46       28.37     19.40 o 
   9   3  15       13.40       12.09     16.35 o 
  10   3  15        2.91       15.12     17.50 o 
  11   3  15      187.08      193.99     24.38 o 
  12   3  15        9.78       15.09     15.09 o 
   0   4  15     1671.98     1672.43     64.02 o 
   1   4  15       22.51        9.51     18.16 o 
   2   4  15       78.35       34.64     23.00 o 
   3   4  15      714.02      716.09     19.26 o 
   4   4  15      227.74      208.08     17.56 o 
   5   4  15       42.22        5.92     19.92 o 
   6   4  15        0.00        6.02     19.13 o 
   7   4  15      315.75      318.51     32.00 o 
   8   4  15      167.89      128.66     24.68 o 
   9   4  15        5.09        1.96     17.14 o 
  10   4  15       79.95      125.88     21.64 o 
  11   4  15        2.06       18.90     18.90 o 
   1   5  15     1115.05     1062.73     58.24 o 
   2   5  15      191.73      148.46     16.75 o 
   3   5  15      370.31      342.93     38.20 o 
   4   5  15        0.77        8.58     18.55 o 
   5   5  15      153.53      137.58     30.48 o 
   6   5  15        7.62       17.47     20.87 o 
   7   5  15       17.12       23.87     22.63 o 
   8   5  15        1.47       10.66     15.54 o 
   9   5  15       51.37       48.96     18.62 o 
  10   5  15       30.76       42.88     21.80 o 
  11   5  15        7.73       28.88     13.64 o 
   0   6  15        1.72       56.50     23.69 o 
   1   6  15      231.95      149.47     19.88 o 
   2   6  15       29.34       23.32     25.97 o 
   3   6  15       19.64       34.85     22.47 o 
   4   6  15      136.43      141.28     32.24 o 
   5   6  15        4.72       18.73     21.18 o 
   6   6  15        5.98       18.48     15.36 o 
   7   6  15       50.44       27.53     22.36 o 
   8   6  15        1.32        6.57     17.66 o 
   9   6  15       37.17       45.90     18.12 o 
  10   6  15        0.86       33.54     15.15 o 
   1   7  15        0.07        5.25     25.30 o 
   2   7  15      252.25      201.86     35.90 o 
   3   7  15       34.99        2.64     22.61 o 
   4   7  15        1.29       23.03     24.45 o 
   5   7  15       62.49       60.71     22.43 o 
   6   7  15        0.21        4.94     21.85 o 
   7   7  15        3.54        0.00     20.65 o 
   8   7  15        0.14       13.92     19.65 o 
   9   7  15       56.70       97.96     20.67 o 
   0   8  15       38.17       14.63     29.58 o 
   1   8  15       76.52       90.35     32.10 o 
   2   8  15        0.00       28.90     23.99 o 
   3   8  15       19.31       11.34     21.78 o 
   4   8  15       25.73       36.54     19.56 o 
   5   8  15        1.94        0.00     18.97 o 
   6   8  15       66.19      115.55     29.54 o 
   7   8  15       39.83       46.40     23.67 o 
   1   9  15        6.29       42.12     26.48 o 
   2   9  15      232.27      268.04     42.03 o 
   3   9  15       39.97       47.00     30.13 o 
   4   9  15        4.37       27.75     27.75 o 
   5   9  15        6.46       32.92     25.23 o 
   0   0  16       92.71      101.79     22.28 o 
   1   0  16      188.67      185.48     25.85 o 
   2   0  16        0.10       14.45     15.32 o 
   3   0  16      198.10      187.05     25.59 o 
   4   0  16      224.98      325.40     28.56 o 
   5   0  16        7.19        1.88     16.39 o 
   6   0  16       19.26       13.66     15.76 o 
   7   0  16      733.48     1062.79     54.46 o 
   8   0  16      279.89      293.88     32.00 o 
   9   0  16      281.96      308.46     32.57 o 
  10   0  16       57.02       48.47     23.27 o 
  11   0  16       13.75       47.38     17.98 o 
  12   0  16       10.96        9.93     13.44 o 
   1   1  16      255.68      232.52     28.18 o 
   2   1  16       74.52      144.44     23.06 o 
   3   1  16       15.54        3.67     16.10 o 
   4   1  16       19.02       27.99     15.52 o 
   5   1  16       19.18       42.12     20.93 o 
   6   1  16       29.10       35.56     13.80 o 
   7   1  16        4.73       32.39     19.02 o 
   8   1  16      529.85      573.74     42.45 o 
   9   1  16      236.82      254.70     31.15 o 
  10   1  16       12.10       33.49     17.17 o 
  11   1  16        8.99       34.27     18.29 o 
  12   1  16       11.05        1.56     15.55 o 
   0   2  16        0.30        1.75     14.54 o 
   1   2  16      146.55      109.06     18.98 o 
   2   2  16        8.10        7.48     13.24 o 
   3   2  16      260.23      337.17     30.29 o 
   4   2  16      546.76      574.78     38.67 o 
   5   2  16       36.47       38.76     18.27 o 
   6   2  16       42.49       32.45     22.08 o 
   7   2  16       23.27       37.19     19.49 o 
   8   2  16       69.33      101.32     24.29 o 
   9   2  16        7.96       20.62     20.62 o 
  10   2  16       13.40        7.77     19.92 o 
  11   2  16       13.32       12.05     16.58 o 
  12   2  16       10.95        8.55     14.52 o 
   1   3  16        3.12        9.96     16.39 o 
   2   3  16      148.81      153.33     27.14 o 
   3   3  16      188.12      249.52     28.67 o 
   4   3  16       14.44        1.95     23.14 o 
   5   3  16        5.32        4.09     19.90 o 
   6   3  16      396.45      411.17     37.62 o 
   7   3  16       88.49       95.02     24.39 o 
   8   3  16       18.16       63.03     19.82 o 
   9   3  16      192.09      227.63     32.24 o 
  10   3  16        1.51       17.72     17.72 o 
  11   3  16       23.64       49.85     15.21 o 
   0   4  16     1578.18     1706.26     69.61 o 
   1   4  16      194.41      161.07     19.54 o 
   2   4  16        4.35       12.53     17.77 o 
   3   4  16      249.61      194.73     20.56 o 
   4   4  16      106.24      100.05     19.84 o 
   5   4  16       50.26       21.78     21.78 o 
   6   4  16        7.55       10.79     16.04 o 
   7   4  16       14.79       29.05     29.05 o 
   8   4  16       58.58       79.05     23.55 o 
   9   4  16      121.72      110.13     26.06 o 
  10   4  16       25.70       16.45     16.45 o 
  11   4  16      279.01      263.43     26.94 o 
   1   5  16      185.17      185.32     35.20 o 
   2   5  16      189.37      153.58     20.96 o 
   3   5  16      383.68      367.41     41.53 o 
   4   5  16      176.21      204.48     32.59 o 
   5   5  16       59.88       13.61     20.95 o 
   6   5  16       24.14        6.78     19.83 o 
   7   5  16        0.77       24.39     24.39 o 
   8   5  16        2.25       17.47     19.06 o 
   9   5  16       25.30       38.93     18.36 o 
  10   5  16        0.13        0.00     14.33 o 
   0   6  16        7.17       20.06     25.32 o 
   1   6  16      131.53      107.37     22.06 o 
   2   6  16      156.66      241.42     33.59 o 
   3   6  16        1.66       14.89     21.89 o 
   4   6  16      229.82      206.53     40.75 o 
   5   6  16       27.76       34.30     20.97 o 
   6   6  16      126.70      135.22     29.27 o 
   7   6  16       13.54       51.79     20.58 o 
   8   6  16       31.21        4.40     19.59 o 
   9   6  16        0.17        0.00     17.54 o 
   1   7  16        0.95       33.34     23.68 o 
   2   7  16       30.60        2.74     25.88 o 
   3   7  16        1.40        2.66     21.86 o 
   4   7  16       15.22        2.57     25.36 o 
   5   7  16        9.14       15.79     23.15 o 
   6   7  16        4.31       25.68     20.55 o 
   7   7  16       37.40       19.69     25.39 o 
   8   7  16       45.07       27.89     21.93 o 
   0   8  16       24.53        6.05     22.93 o 
   1   8  16      354.42      278.75     21.76 o 
   2   8  16        3.74       36.01     23.39 o 
   3   8  16        0.37        2.98     23.83 o 
   4   8  16        7.53       26.01     23.15 o 
   5   8  16        1.10       22.79     27.40 o 
   6   8  16       34.12       13.68     26.86 o 
   1   9  16       98.96       97.25     40.86 o 
   2   9  16        1.07       26.25     33.97 o 
   3   9  16        0.03       19.36     22.35 o 
   4   9  16       12.26        9.39     28.16 o 
   1   1  17        0.00        8.09     20.09 o 
   2   1  17       14.68       17.93     18.81 o 
   3   1  17      236.93      262.84     31.88 o 
   4   1  17       15.69       18.80     18.80 o 
   5   1  17        1.72       18.61     16.42 o 
   6   1  17       70.67      100.40     24.70 o 
   7   1  17      274.85      305.56     31.90 o 
   8   1  17       79.30       91.25     24.38 o 
   9   1  17        1.90       16.70     18.72 o 
  10   1  17       35.09       43.38     20.20 o 
  11   1  17        0.41        8.83     17.34 o 
   0   2  17      152.23      186.35     31.36 o 
   1   2  17      363.61      426.74     43.09 o 
   2   2  17      190.72      160.41     29.43 o 
   3   2  17        0.01       10.38     19.61 o 
   4   2  17      133.08      177.06     27.06 o 
   5   2  17       25.90       38.19     19.50 o 
   6   2  17        3.36       12.76     21.54 o 
   7   2  17      228.33      226.11     29.47 o 
   8   2  17       85.16      113.11     23.34 o 
   9   2  17       49.53       59.88     23.00 o 
  10   2  17        4.81       26.75     12.71 o 
  11   2  17        0.07       14.37     14.37 o 
   1   3  17     1278.19     1298.92     62.17 o 
   2   3  17      302.40      313.77     33.39 o 
   3   3  17      298.44      284.12     32.99 o 
   4   3  17        1.70        6.49     16.39 o 
   5   3  17      227.50      271.28     32.40 o 
   6   3  17       29.94        8.73     24.34 o 
   7   3  17       17.92       39.68     17.83 o 
   8   3  17       31.96       15.17     20.29 o 
   9   3  17       44.75       55.40     22.24 o 
  10   3  17       19.65       33.74     16.59 o 
  11   3  17       10.01       17.56     15.09 o 
   0   4  17      259.89      205.80     44.02 o 
   1   4  17      435.43      304.48     18.48 o 
   2   4  17       37.79        4.46     20.54 o 
   3   4  17        3.60        0.00     17.74 o 
   4   4  17       51.26       77.54     22.07 o 
   5   4  17        4.47        0.00     20.26 o 
   6   4  17       10.86        6.81     19.66 o 
   7   4  17       52.79       60.77     21.00 o 
   8   4  17       14.84       15.22     17.95 o 
   9   4  17       47.30       36.89     19.36 o 
  10   4  17       74.42       45.79     19.06 o 
   1   5  17      666.45      726.49     55.84 o 
   2   5  17      665.09      536.45     47.48 o 
   3   5  17       87.36      124.08     28.39 o 
   4   5  17       16.49        4.82     21.83 o 
   5   5  17       92.12       55.37     30.00 o 
   6   5  17       15.10       40.45     23.07 o 
   7   5  17       13.01       37.27     20.34 o 
   8   5  17       18.87       20.14     18.48 o 
   9   5  17       13.34       20.40     17.13 o 
   0   6  17       27.34        5.33     26.28 o 
   1   6  17       15.64       21.43     20.19 o 
   2   6  17       14.72       55.87     25.50 o 
   3   6  17       95.21      104.90     29.17 o 
   4   6  17       89.70      127.00     26.99 o 
   5   6  17        3.96       23.08     25.52 o 
   6   6  17       11.08        2.56     22.78 o 
   7   6  17       89.61       82.62     22.69 o 
   8   6  17        1.28       27.15     16.55 o 
   1   7  17       32.88       64.30     28.55 o 
   2   7  17        9.71        8.57     25.10 o 
   3   7  17       95.07       48.26     33.16 o 
   4   7  17       39.40       24.99     18.75 o 
   5   7  17       13.01       19.14     23.19 o 
   6   7  17        3.85        2.52     21.16 o 
   7   7  17        8.40        7.59     21.62 o 
   0   8  17        6.08       25.75     29.87 o 
   1   8  17        6.05       60.45     22.36 o 
   2   8  17       30.45       15.65     34.37 o 
   3   8  17        0.29       33.74     19.53 o 
   4   8  17        0.55        9.04     25.99 o 
   5   8  17       43.87       29.01     23.15 o 
   1   9  17       16.88       13.79     32.27 o 
   2   9  17        0.53       20.43     28.66 o 
   0   0  18      120.19      156.68     24.82 o 
   1   0  18      152.70      150.92     26.63 o 
   2   0  18      220.83      273.42     34.18 o 
   3   0  18       33.75       17.00     21.04 o 
   4   0  18      410.89      419.05     36.93 o 
   5   0  18       14.31       64.60     19.00 o 
   6   0  18       11.35       19.68     18.12 o 
   7   0  18       28.60       30.70     18.13 o 
   8   0  18      891.70      943.50     54.47 o 
   9   0  18        6.47        6.37     20.63 o 
  10   0  18      384.48      413.73     36.10 o 
  11   0  18        0.00        7.20     14.88 o 
   1   1  18        2.53       22.89     22.89 o 
   2   1  18      212.04      189.76     28.64 o 
   3   1  18       63.79       93.27     27.32 o 
   4   1  18       38.32       39.27     22.61 o 
   5   1  18      146.51      122.73     28.49 o 
   6   1  18       23.58       39.60     25.34 o 
   7   1  18      484.10      525.58     44.77 o 
   8   1  18      219.24      233.16     32.70 o 
   9   1  18       15.00       25.27     19.92 o 
  10   1  18        4.90        9.74     20.22 o 
  11   1  18        4.70        0.00     11.84 o 
   0   2  18      673.97      762.72     50.09 o 
   1   2  18       65.74        9.16     19.54 o 
   2   2  18      602.22      794.85     52.69 o 
   3   2  18       45.52       20.15     27.75 o 
   4   2  18       92.05      140.87     28.68 o 
   5   2  18       93.02       80.82     25.28 o 
   6   2  18       11.41       17.94     20.05 o 
   7   2  18      106.11      116.07     30.70 o 
   8   2  18       15.15        8.79     19.66 o 
   9   2  18      132.71      151.20     27.83 o 
  10   2  18        0.00        5.71     14.98 o 
   1   3  18       16.04       35.87     35.87 o 
   2   3  18       27.29       65.25     25.26 o 
   3   3  18      554.51      685.10     47.20 o 
   4   3  18        5.91        4.56     22.20 o 
   5   3  18       62.04      143.85     27.45 o 
   6   3  18       60.38      117.67     23.06 o 
   7   3  18       34.94       81.74     23.63 o 
   8   3  18      113.97      116.03     25.06 o 
   9   3  18        9.01        4.00     21.40 o 
  10   3  18       18.34       18.20     18.54 o 
   0   4  18       60.60       74.32     25.08 o 
   1   4  18       21.52       24.70     25.94 o 
   2   4  18      133.08      120.82     21.17 o 
   3   4  18       44.92        9.71     20.29 o 
   4   4  18        0.18       24.76     24.76 o 
   5   4  18      131.34      118.44     20.49 o 
   6   4  18       24.59       18.93     23.59 o 
   7   4  18       46.96       48.53     22.94 o 
   8   4  18       59.48       74.87     19.92 o 
   9   4  18       13.56       24.26     17.96 o 
   1   5  18        8.70       13.39     22.42 o 
   2   5  18      193.09      188.98     35.30 o 
   3   5  18       70.02       80.27     18.29 o 
   4   5  18        3.09       15.35     18.76 o 
   5   5  18      106.96       68.10     30.66 o 
   6   5  18        3.92        9.96     22.22 o 
   7   5  18        1.95       16.49     20.26 o 
   8   5  18        9.89       17.73     19.20 o 
   9   5  18       10.42        7.98     16.13 o 
   0   6  18       27.31       20.21     23.37 o 
   1   6  18      122.76      128.52     27.58 o 
   2   6  18        2.52       29.05     29.05 o 
   3   6  18        1.78       41.68     23.95 o 
   4   6  18       35.61       46.18     26.63 o 
   5   6  18       17.79       18.54     24.98 o 
   6   6  18       26.82       74.47     28.08 o 
   7   6  18        1.64       24.47     24.47 o 
   1   7  18       19.78        0.00     32.05 o 
   2   7  18       24.73       24.18     27.23 o 
   3   7  18        0.18        2.95     27.42 o 
   4   7  18        4.88       25.32     25.32 o 
   5   7  18       25.48       41.83     24.09 o 
   6   7  18       30.90       18.61     26.20 o 
   0   8  18      528.58      669.46     60.29 o 
   1   8  18        0.76        6.57     26.59 o 
   2   8  18       82.69       77.87     31.94 o 
   3   8  18       15.96       18.99     25.70 o 
   4   8  18       30.59       18.29     21.35 o 
   1   1  19       26.31       23.78     26.56 o 
   2   1  19        1.65        6.92     19.57 o 
   3   1  19       75.59       65.41     25.98 o 
   4   1  19       23.08       39.55     22.03 o 
   5   1  19        3.11        2.45     21.77 o 
   6   1  19       49.89       43.69     23.41 o 
   7   1  19       27.14       38.77     21.59 o 
   8   1  19      120.00      119.53     24.27 o 
   9   1  19       53.36       54.29     23.18 o 
  10   1  19       14.23       20.89     13.76 o 
   0   2  19      537.99      526.90     45.64 o 
   1   2  19       54.33       58.50     28.17 o 
   2   2  19        3.60       14.53     25.72 o 
   3   2  19      116.14      174.79     28.20 o 
   4   2  19        3.05       14.20     21.02 o 
   5   2  19        0.03       21.28     21.28 o 
   6   2  19       54.86       70.31     22.32 o 
   7   2  19      304.84      300.45     40.07 o 
   8   2  19       70.18       72.63     25.55 o 
   9   2  19       16.15       20.41     17.07 o 
  10   2  19        0.63        5.44     16.33 o 
   1   3  19      214.43      213.25     36.37 o 
   2   3  19      338.04      278.66     38.59 o 
   3   3  19      302.13      295.73     43.35 o 
   4   3  19       43.94       63.99     19.34 o 
   5   3  19        0.40       19.60     19.05 o 
   6   3  19       18.13       35.77     23.16 o 
   7   3  19       80.57      113.70     29.14 o 
   8   3  19       20.97       24.41     24.41 o 
   9   3  19        1.75        2.07     17.85 o 
   0   4  19       48.87       45.53     27.00 o 
   1   4  19        0.01       28.13     28.13 o 
   2   4  19       34.55       36.93     28.38 o 
   3   4  19       20.04       15.65     19.20 o 
   4   4  19        0.99       17.88     23.28 o 
   5   4  19       19.71        5.14     18.12 o 
   6   4  19        3.00       29.44     21.58 o 
   7   4  19        0.06       16.58     20.54 o 
   8   4  19       49.58       79.23     21.47 o 
   9   4  19        0.42       15.89     15.89 o 
   1   5  19        0.73       27.93     27.93 o 
   2   5  19        6.48       27.83     27.22 o 
   3   5  19        0.69       32.48     32.48 o 
   4   5  19       70.80       64.43     24.58 o 
   5   5  19       63.25      131.04     30.22 o 
   6   5  19        1.73       17.68     18.68 o 
   7   5  19        3.43       19.05     19.95 o 
   8   5  19        0.12       21.98     23.18 o 
   0   6  19        1.96        6.01     23.13 o 
   1   6  19       10.80       15.08     31.42 o 
   2   6  19       75.67      103.93     30.57 o 
   3   6  19       84.55       66.78     35.30 o 
   4   6  19       36.02       22.69     26.34 o 
   5   6  19       14.25       14.79     23.43 o 
   6   6  19        1.49       15.56     19.20 o 
   1   7  19       10.55        3.13     30.33 o 
   2   7  19       58.61       97.81     30.98 o 
   3   7  19       34.53       15.44     29.14 o 
   4   7  19        9.17       20.70     27.05 o 
   5   7  19       15.60       14.17     25.24 o 
   0   8  19       11.77        6.84     27.39 o 
   1   8  19        9.60       20.36     28.99 o 
   0   0  20      841.79      661.55     53.25 o 
   1   0  20        4.98       17.59     22.53 o 
   2   0  20      821.21     1165.51     63.30 o 
   3   0  20      121.13      104.51     28.79 o 
   4   0  20        0.15        9.69     19.95 o 
   5   0  20      434.78      424.18     41.46 o 
   6   0  20       17.23       40.00     22.27 o 
   7   0  20      432.87      431.16     39.30 o 
   8   0  20       10.40       33.61     20.21 o 
   9   0  20      148.70      147.56     25.70 o 
   1   1  20      179.15      230.32     33.17 o 
   2   1  20       11.78       22.60     27.12 o 
   3   1  20      262.65      250.29     36.67 o 
   4   1  20       12.67        7.27     21.28 o 
   5   1  20        3.66        9.64     23.29 o 
   6   1  20        1.71       20.29     20.29 o 
   7   1  20        2.63        2.37     20.59 o 
   8   1  20        6.83       17.69     21.58 o 
   9   1  20       96.75       63.66     21.47 o 
   0   2  20       71.04       73.59     33.82 o 
   1   2  20        1.98        5.29     23.66 o 
   2   2  20      252.95      204.05     35.17 o 
   3   2  20      541.12      673.55     49.22 o 
   4   2  20        3.50       22.23     22.23 o 
   5   2  20        1.82       20.38     20.38 o 
   6   2  20       18.54       23.99     20.97 o 
   7   2  20       49.81        7.01     21.73 o 
   8   2  20       40.36       63.58     23.37 o 
   9   2  20       19.54       12.05     18.99 o 
   1   3  20        1.74       16.26     25.64 o 
   2   3  20      120.60      171.12     33.80 o 
   3   3  20      146.11      163.11     32.33 o 
   4   3  20        0.15       25.62     25.62 o 
   5   3  20        1.15       10.15     19.23 o 
   6   3  20       20.59       51.47     18.49 o 
   7   3  20      142.33      184.83     27.72 o 
   8   3  20       63.97       15.28     19.77 o 
   0   4  20      135.64      108.00     21.47 o 
   1   4  20      214.53      273.15     41.08 o 
   2   4  20       11.28       29.60     29.60 o 
   3   4  20      176.65      163.28     18.81 o 
   4   4  20       32.37       45.43     25.24 o 
   5   4  20        1.41       10.33     23.28 o 
   6   4  20       76.09       77.55     22.60 o 
   7   4  20        0.03       11.81     19.39 o 
   8   4  20        1.04        2.16     17.42 o 
   1   5  20       15.79       17.87     29.48 o 
   2   5  20        8.40       28.64     28.64 o 
   3   5  20       51.88       31.61     32.20 o 
   4   5  20        0.24       11.13     21.14 o 
   5   5  20       38.24       75.35     25.28 o 
   6   5  20        1.36        2.64     21.84 o 
   7   5  20        5.02       21.10     21.10 o 
   0   6  20      127.24      130.46     38.76 o 
   1   6  20      122.97      192.93     38.08 o 
   2   6  20        2.44        0.00     26.35 o 
   3   6  20        2.14        2.91     24.64 o 
   4   6  20       37.40       43.58     25.21 o 
   5   6  20        6.63       11.23     22.20 o 
   1   7  20       17.03       76.77     30.21 o 
   2   7  20       22.25       22.69     28.97 o 
   3   7  20        0.23       15.67     29.93 o 
   1   1  21       96.50       65.06     30.53 o 
   2   1  21       13.07       42.42     23.30 o 
   3   1  21      277.89      288.98     42.52 o 
   4   1  21       19.96       15.38     23.35 o 
   5   1  21        0.06       20.07     25.02 o 
   6   1  21        2.05       22.24     22.24 o 
   7   1  21      106.25      123.24     26.14 o 
   8   1  21       16.03       37.20     18.40 o 
   0   2  21        4.97       16.88     25.65 o 
   1   2  21        0.80       25.43     25.43 o 
   2   2  21       63.08       40.92     27.98 o 
   3   2  21        4.13       24.01     26.61 o 
   4   2  21      109.30      151.20     29.80 o 
   5   2  21       20.86       30.50     22.42 o 
   6   2  21       32.47       70.91     22.34 o 
   7   2  21        5.70       20.84     16.63 o 
   8   2  21       52.86       38.70     23.58 o 
   1   3  21       86.10       40.16     38.28 o 
   2   3  21      465.71      434.29     48.31 o 
   3   3  21        6.14       19.42     24.94 o 
   4   3  21       29.43       26.74     19.29 o 
   5   3  21      131.74      121.77     28.24 o 
   6   3  21       38.64       34.75     29.95 o 
   7   3  21       92.92       69.94     26.20 o 
   0   4  21       72.32       84.64     41.49 o 
   1   4  21        9.66       20.87     30.84 o 
   2   4  21        1.28        5.74     27.17 o 
   3   4  21        6.24       29.49     29.49 o 
   4   4  21        2.80       16.70     25.46 o 
   5   4  21        0.81        7.93     22.01 o 
   6   4  21       12.64       52.80     22.53 o 
   1   5  21       86.55      112.64     30.72 o 
   2   5  21       15.23       18.32     23.73 o 
   3   5  21       20.22        2.87     25.23 o 
   4   5  21        6.43       14.33     22.98 o 
   5   5  21       59.21       51.68     28.35 o 
   0   6  21       33.77       26.99     26.99 o 
   1   6  21       48.43       16.26     26.40 o 
   2   6  21       20.68       29.07     29.07 o 
   3   6  21        0.11        3.11     24.84 o 
   0   0  22      493.01      464.92     45.21 o 
   1   0  22        3.03       25.82     25.82 o 
   2   0  22       42.48       62.47     26.61 o 
   3   0  22      254.11      227.74     37.36 o 
   4   0  22        0.76        0.00     22.65 o 
   5   0  22       46.50       77.65     26.14 o 
   6   0  22       58.60        9.77     22.79 o 
   7   0  22       33.25       34.56     20.90 o 
   1   1  22       43.04       68.26     27.90 o 
   2   1  22      116.31       94.31     31.05 o 
   3   1  22       63.75       67.54     26.62 o 
   4   1  22        0.91       23.42     23.42 o 
   5   1  22       18.79       60.83     23.28 o 
   6   1  22       14.14       19.98     19.98 o 
   7   1  22       64.18       59.71     26.59 o 
   0   2  22       21.59        2.78     31.20 o 
   1   2  22       40.95       29.01     28.40 o 
   2   2  22       34.56        2.96     31.28 o 
   3   2  22       33.56       49.65     27.93 o 
   4   2  22        5.16       25.38     25.38 o 
   5   2  22       12.29       15.49     23.49 o 
   6   2  22        3.93        2.54     17.96 o 
   7   2  22       35.18        9.11     18.21 o 
   1   3  22       89.58      126.20     36.76 o 
   2   3  22        4.82       11.84     27.22 o 
   3   3  22      113.97       90.91     31.35 o 
   4   3  22       50.55       76.71     21.84 o 
   5   3  22        0.06       15.61     24.78 o 
   6   3  22       12.34        4.98     25.35 o 
   0   4  22      127.00      185.28     35.26 o 
   1   4  22       13.19       24.77     28.74 o 
   2   4  22        2.83        6.19     26.56 o 
   3   4  22        4.57       26.39     26.39 o 
   4   4  22       11.48        5.54     25.05 o 
   5   4  22      165.17      181.39     30.23 o 
   1   5  22        7.69       35.46     36.37 o 
   2   5  22       21.62        9.35     24.83 o 
   3   5  22       30.82       12.20     24.95 o 
   1   1  23        4.88       23.57     24.16 o 
   2   1  23       63.31       59.79     32.30 o 
   3   1  23      185.70      214.90     34.52 o 
   4   1  23        5.83        0.00     24.40 o 
   5   1  23        2.23        5.21     23.92 o 
   6   1  23        0.08        0.00     19.52 o 
   0   2  23        9.97       24.38     24.99 o 
   1   2  23       24.16       21.06     31.16 o 
   2   2  23       39.87        5.71     33.41 o 
   3   2  23        0.47       11.40     22.25 o 
   4   2  23        4.27       29.81     19.62 o 
   5   2  23       34.57       48.84     19.12 o 
   1   3  23        7.46       27.94     28.83 o 
   2   3  23       16.54       36.02     25.44 o 
   3   3  23      128.88      138.48     28.19 o 
   4   3  23      116.13      154.34     31.17 o 
   0   4  23        1.41       25.81     19.80 o 
   1   4  23       23.06       63.58     30.46 o 
   2   4  23       12.31       21.59     25.28 o 
   3   4  23       41.20       50.23     29.81 o 
   0   0  24       40.39       83.26     25.77 o 
   1   0  24        1.93       17.48     25.81 o 
   2   0  24      275.04      282.25     42.53 o 
   3   0  24      138.22      154.60     31.47 o 
   4   0  24       90.76       46.78     31.19 o 
   1   1  24        0.02       47.59     27.87 o 
   2   1  24       97.33       57.75     36.97 o 
   3   1  24      130.69      138.34     31.39 o 
   4   1  24       70.60      113.33     26.01 o 
   0   2  24      106.89       95.54     23.67 o 
   1   2  24       40.63       21.28     30.07 o 
   2   2  24       47.11        5.98     33.43 o 
   3   2  24        5.62       28.22     26.43 o 
   1   3  24        0.06        6.24     27.24 o 
                                                 
